# Supplementary material for: Clinical helminth infections alter host gut and saliva microbiota
Source: PLoS Negl Trop Dis. 2022 Jun 8;16(6):e0010491. doi: 10.1371/journal.pntd.0010491 (PMC9212162; doi:10.1371/journal.pntd.0010491)
Supplement: S1 Table — (XLSX) [file pntd.0010491.s002.xlsx]

## Sheet: Supplmentary Table 1
Sample id	Label	Individual	Include	Infection category	Province	Sex	Age	Code ID	Infection by PCR or KK	Groups by PCR or KK	Parasite species richness (PCR or KK)	Faecal or Saliva	FS infection and number	Faecal Saliva matched	Ov present
S55-TTS001-18	S55-TTS001-18	79	1	FI	Tak	F	75	TTS001	1	Al	1	F	NA	0	Other
S72-TTS016-18	S72-TTS016-18	96	1	FI	Tak	F	2	TTS016	1	Al	1	F	NA	0	Other
S75-TTS113-18	S75-TTS113-18	99	1	FI	Tak	N/A	0	TTS113	1	Al	1	F	NA	0	Other
S74-TTS107-18	S74-TTS107-18	98	1	FI	Tak	F	38	TTS107	1	Al--Ev	2	F	NA	0	Other
S56-TTS030-18	S56-TTS030-18	80	1	FI	Tak	F	54	TTS030	1	Al--Hw	2	F	NA	0	Other
S61-TTS062-18	S61-TTS062-18	85	1	FI	Tak	M	55	TTS062	1	Al--Hw	2	F	NA	0	Other
S57-TTS033-18	S57-TTS033-18	81	1	FI	Tak	F	0	TTS033	1	Al--Na	2	F	NA	0	Other
S63-TTS097-18	S63-TTS097-18	87	1	FI	Tak	N/A	0	TTS097	1	Al--Na	2	F	NA	0	Other
S73-TTS089-18	S73-TTS089-18	97	1	FI	Tak	M	52	TTS089	1	Al--Ss	2	F	NA	0	Other
S64-TTS014-18	S64-TTS014-18	88	1	FI	Tak	F	28	TTS014	1	Al--Tt	2	F	NA	0	Other
S52-SKP021-17	S52-SKP021-17	76	1	FI	Sisaket	F	72	SKP021	1	An	1	F	NA	0	Other
S60-TTS054-18	S60-TTS054-18	84	1	FI	Tak	F	0	TTS054	1	An	1	F	NA	0	Other
S62-TTS066-18	S62-TTS066-18	86	1	FI	Tak	M	56	TTS066	1	An	1	F	NA	0	Other
S58-TTS037-18	S58-TTS037-18	82	1	FI	Tak	M	0	TTS037	1	An--Na	2	F	NA	0	Other
S66-TTS034-18	S66-TTS034-18	90	1	FI	Tak	F	0	TTS034	1	An--Tt	2	F	NA	0	Other
S53-SKP080-17	S53-SKP080-17	77	1	FI	Sisaket	M	59	SKP080	1	Na	1	F	NA	0	Other
S54-SKP084-17	S54-SKP084-17	78	1	FI	Sisaket	M	69	SKP084	1	Na	1	F	NA	0	Other
S59-TTS047-18	S59-TTS047-18	83	1	FI	Tak	M	0	TTS047	1	Na	1	F	NA	0	Other
S3-USK099-18F	S3-USK099-18F	3	1	FI	Ubon Ratchathani	M	34	USK099	1	Ov	1	F	FI-3	1	Ov
S5-USK037-18F	S5-USK037-18F	5	1	FI	Ubon Ratchathani	M	47	USK037	1	Ov	1	F	FI-5	1	Ov
S6-USK118-18	S6-USK118-18	6	1	FI	Ubon Ratchathani	F	50	USK118	1	Ov	1	F	FI-6	1	Ov
S7-USK168-18	S7-USK168-18	7	1	FI	Ubon Ratchathani	F	52	USK168	1	Ov	1	F	FI-7	1	Ov
S8-USK078-18F	S8-USK078-18F	8	1	FI	Ubon Ratchathani	M	54	USK078	1	Ov	1	F	FI-8	1	Ov
S9-USK188-18	S9-USK188-18	9	1	FI	Ubon Ratchathani	F	56	USK188	1	Ov	1	F	FI-9	1	Ov
S11-USK090-18	S11-USK090-18	11	1	FI	Ubon Ratchathani	F	61	USK090	1	Ov	1	F	FI-11	1	Ov
S88-USK033-18F	S88-USK033-18F	110	1	FI	Ubon Ratchathani	M	25	USK033	1	Ov	1	F	NA	0	Ov
S89-USK049-18	S89-USK049-18	111	1	FI	Ubon Ratchathani	F	34	USK049	1	Ov	1	F	NA	0	Ov
S90-USK081-18	S90-USK081-18	112	1	FI	Ubon Ratchathani	F	56	USK081	1	Ov	1	F	NA	0	Ov
S91-USK111-18F	S91-USK111-18F	113	1	FI	Ubon Ratchathani	M	41	USK111	1	Ov	1	F	NA	0	Ov
S92-USK133-18F	S92-USK133-18F	114	1	FI	Ubon Ratchathani	M	59	USK133	1	Ov	1	F	NA	0	Ov
S10-USK186-18F	S10-USK186-18F	10	1	FI	Ubon Ratchathani	M	60	USK186	1	Ov--T	2	F	FI-10	1	Ov
S4-USK104-18F	S4-USK104-18F	4	1	FI	Ubon Ratchathani	M	43	USK104	1	Ov--Tsag	2	F	FI-4	1	Ov
S12-USK079-18	S12-USK079-18	12	1	FI	Ubon Ratchathani	F	74	USK079	1	Ov--Tsag	2	F	FI-12	1	Ov
S51-USK146-18	S51-USK146-18	75	1	FI	Ubon Ratchathani	F	60	USK146	1	Ov--Tsag	2	F	NA	0	Ov
S71-USK124-18	S71-USK124-18	95	1	FI	Ubon Ratchathani	F	31	USK124	1	Ov--Tt	2	F	NA	0	Ov
S2-USK096-18F	S2-USK096-18F	2	1	FI	Ubon Ratchathani	M	26	USK096	1	Ss--Tt	1	F	FI-2	1	Other
S1-USK173-18F	S1-USK173-18F	1	1	FI	Ubon Ratchathani	M	13	USK173	1	Tsag	1	F	FI-1	1	Other
S50-USK134-18	S50-USK134-18	74	1	FI	Ubon Ratchathani	F	31	USK134	1	Tsag	1	F	NA	0	Other
S49-USK030-18	S49-USK030-18	73	1	FI	Ubon Ratchathani	F	33	USK030	1	Tsag--Ev	2	F	NA	0	Other
S65-TTS019-18	S65-TTS019-18	89	1	FI	Tak	M	46	TTS019	1	Tt-	1	F	NA	0	Other
S68-TTS106-18	S68-TTS106-18	92	1	FI	Tak	F	45	TTS106	1	Tt-	1	F	NA	0	Other
S70-TTS126-18	S70-TTS126-18	94	1	FI	Tak	M	56	TTS126	1	Tt-	1	F	NA	0	Other
S67-TTS080-18	S67-TTS080-18	91	1	FI	Tak	M	61	TTS080	1	Tt--Na	2	F	NA	0	Other
S69-TTS109-18	S69-TTS109-18	93	1	FI	Tak	M	53	TTS109	1	Tt---Ov-	2	F	NA	0	Ov
S13-USK103-18	S13-USK103-18	13	1	FU	Ubon Ratchathani	F	19	USK103	0	0	0	F	FU-13	1	U
S14-USK056-18	S14-USK056-18	14	1	FU	Ubon Ratchathani	F	30	USK056	0	0	0	F	FU-14	1	U
S15-USK121-18F	S15-USK121-18F	15	1	FU	Ubon Ratchathani	M	33	USK121	0	0	0	F	FU-15	1	U
S16-USK191-18	S16-USK191-18	16	1	FU	Ubon Ratchathani	F	35	USK191	0	0	0	F	FU-16	1	U
S17-USK074-18F	S17-USK074-18F	17	1	FU	Ubon Ratchathani	M	43	USK074	0	0	0	F	FU-17	1	U
S18-USK021-18F	S18-USK021-18F	18	1	FU	Ubon Ratchathani	M	47	USK021	0	0	0	F	FU-18	1	U
S19-USK164-18	S19-USK164-18	19	1	FU	Ubon Ratchathani	F	50	USK164	0	0	0	F	FU-19	1	U
S20-USK006-18	S20-USK006-18	20	1	FU	Ubon Ratchathani	F	54	USK006	0	0	0	F	FU-20	1	U
S21-USK005-18F	S21-USK005-18F	21	1	FU	Ubon Ratchathani	M	56	USK005	0	0	0	F	FU-21	1	U
S22-USK180-18	S22-USK180-18	22	1	FU	Ubon Ratchathani	F	57	USK180	0	0	0	F	FU-22	1	U
S23-USK120-18F	S23-USK120-18F	23	1	FU	Ubon Ratchathani	M	62	USK120	0	0	0	F	FU-23	1	U
S24-USK117-18	S24-USK117-18	24	1	FU	Ubon Ratchathani	F	64	USK117	0	0	0	F	FU-24	1	U
S77-SKP086-17	S77-SKP086-17	100	1	FU	Sisaket	M	65	SKP086	0	0	0	F	NA	0	U
S78-SKP098-17	S78-SKP098-17	101	1	FU	Sisaket	M	54	SKP098	0	0	0	F	NA	0	U
S79-TTS149-18	S79-TTS149-18	102	1	FU	Tak	F	70	TTS149	0	0	0	F	NA	0	U
S80-TTS010-18	S80-TTS010-18	103	1	FU	Tak	M	53	TTS010	0	0	0	F	NA	0	U
S81-TTS018-18	S81-TTS018-18	104	1	FU	Tak	F	60	TTS018	0	0	0	F	NA	0	U
S82-TTS021-18	S82-TTS021-18	105	1	FU	Tak	F	52	TTS021	0	0	0	F	NA	0	U
S84-TTS051-18	S84-TTS051-18	106	1	FU	Tak	F	50	TTS051	0	0	0	F	NA	0	U
S85-TTS064-18	S85-TTS064-18	107	1	FU	Tak	F	55	TTS064	0	0	0	F	NA	0	U
S86-TTS067-18	S86-TTS067-18	108	1	FU	Tak	F	60	TTS067	0	0	0	F	NA	0	U
S87-TTS068-18	S87-TTS068-18	109	1	FU	Tak	M	53	TTS068	0	0	0	F	NA	0	U
S93-KITOME	S93-KITOME	115	1	kitome	NA	NA	NA	kitome	NA	NA	NA	NA	NA	NA	kitome
S27-USK028-18S---Saliva099	S27-USK028-18S---Saliva099	29	1	SI	Ubon Ratchathani	M	34	USK028	1	Ov	1	S	SI-3	1	Ov
S29-USK013-18S---Saliva037	S29-USK013-18S---Saliva037	33	1	SI	Ubon Ratchathani	M	47	USK013	1	Ov	1	S	SI-5	1	Ov
S30-USK036-18S---Saliva118	S30-USK036-18S---Saliva118	35	1	SI	Ubon Ratchathani	F	50	USK036	1	Ov	1	S	SI-6	1	Ov
S31-USK041-18S---Saliva168	S31-USK041-18S---Saliva168	37	1	SI	Ubon Ratchathani	F	52	USK041	1	Ov	1	S	SI-7	1	Ov
S32-USK020-18S---Saliva078	S32-USK020-18S---Saliva078	39	1	SI	Ubon Ratchathani	M	54	USK020	1	Ov	1	S	SI-8	1	Ov
S33-USK052-18S---Saliva188	S33-USK052-18S---Saliva188	41	1	SI	Ubon Ratchathani	F	56	USK052	1	Ov	1	S	SI-9	1	Ov
S35-USK025-18S---Saliva090	S35-USK025-18S---Saliva090	45	1	SI	Ubon Ratchathani	F	61	USK025	1	Ov	1	S	SI-11	1	Ov
S34-USK051-18S---Saliva186	S34-USK051-18S---Saliva186	43	1	SI	Ubon Ratchathani	M	60	USK051	1	Ov--T	2	S	SI-10	1	Ov
S28-USK032-18S---Saliva104	S28-USK032-18S---Saliva104	31	1	SI	Ubon Ratchathani	M	43	USK032	1	Ov--Tsag	2	S	SI-4	1	Ov
S36-USK021-18S---Saliva079	S36-USK021-18S---Saliva079	47	1	SI	Ubon Ratchathani	F	74	USK021	1	Ov--Tsag	2	S	SI-12	1	Ov
S26-USK026-18S---Saliva096	S26-USK026-18S---Saliva096	27	1	SI	Ubon Ratchathani	M	26	USK026	1	Ss--Tt	1	S	SI-2	1	Other
S25-USK043-18S---Saliva173	S25-USK043-18S---Saliva173	25	1	SI	Ubon Ratchathani	M	13	USK043	1	Tsag	1	S	SI-1	1	Other
S37-USK031-18S---Saliva103	S37-USK031-18S---Saliva103	49	1	SU	Ubon Ratchathani	F	19	USK031	0	0	0	S	SU-13	1	U
S38-USK016-18S---Saliva056	S38-USK016-18S---Saliva056	51	1	SU	Ubon Ratchathani	F	30	USK016	0	0	0	S	SU-14	1	U
S39-USK038-18S---Saliva121	S39-USK038-18S---Saliva121	53	1	SU	Ubon Ratchathani	M	33	USK038	0	0	0	S	SU-15	1	U
S40-USK053-18S---Saliva191	S40-USK053-18S---Saliva191	55	1	SU	Ubon Ratchathani	F	35	USK053	0	0	0	S	SU-16	1	U
S41-USK018-18S---Saliva074	S41-USK018-18S---Saliva074	57	1	SU	Ubon Ratchathani	M	43	USK018	0	0	0	S	SU-17	1	U
S42-USK009-18S---Saliva021	S42-USK009-18S---Saliva021	59	1	SU	Ubon Ratchathani	M	47	USK009	0	0	0	S	SU-18	1	U
S43-USK039-18S---Saliva164	S43-USK039-18S---Saliva164	61	1	SU	Ubon Ratchathani	F	50	USK039	0	0	0	S	SU-19	1	U
S44-USK005-18S---Saliva006	S44-USK005-18S---Saliva006	63	1	SU	Ubon Ratchathani	F	54	USK005	0	0	0	S	SU-20	1	U
S45-USK004-18S---Saliva005	S45-USK004-18S---Saliva005	65	1	SU	Ubon Ratchathani	M	56	USK004	0	0	0	S	SU-21	1	U
S46-USK046-18S---Saliva180	S46-USK046-18S---Saliva180	67	1	SU	Ubon Ratchathani	F	57	USK046	0	0	0	S	SU-22	1	U
S47-USK037-18S---Saliva120	S47-USK037-18S---Saliva120	69	1	SU	Ubon Ratchathani	M	62	USK037	0	0	0	S	SU-23	1	U
S48-USK035-18S---Saliva117	S48-USK035-18S---Saliva117	71	1	SU	Ubon Ratchathani	F	64	USK035	0	0	0	S	SU-24	1	U
