# Supplementary material for: Clinical helminth infections alter host gut and saliva microbiota
Source: PLoS Negl Trop Dis. 2022 Jun 8;16(6):e0010491. doi: 10.1371/journal.pntd.0010491 (PMC9212162; doi:10.1371/journal.pntd.0010491)
Supplement: S2 Table — Results are stratified (separate tabs) at the OTU, species, genus, family, order, and phylum levels. Results include p- value based in Infection category, False Discover Rate (FDR), adjusted p- value based on Tissue and Infection status, Paired p- value (Tukey), and mean abundance for each Tissue and Infection condition. (XLSX) [file pntd.0010491.s003.xlsx]

## Sheet: OTUs
Taxa	P Infection.category	FDR Infection.category	P adjusted Infection.category	F Value Infection.category	P (Tukeys) FU-FI	P (Tukeys) SI-FI	P (Tukeys) SU-FI	P (Tukeys) SI-FU	P (Tukeys) SU-FU	P (Tukeys) SU-SI	FI mean	FU mean	SI mean	SU mean
p__Firmicutes__g__Streptococcus__s__infantis_OTU2840	0	0	0	210	0.95	2.6e-10	2.6e-10	2.6e-10	2.6e-10	0.26	0.17	0.25	4.04	3.59
p__Firmicutes__f__Gemellaceae_OTU1804	0	0	0	200	0.97	2.6e-10	2.6e-10	2.6e-10	2.6e-10	0.86	0.052	0.081	1.42	1.5
p__Firmicutes__g__Granulicatella_OTU449	0	0	0	150	0.99	2.6e-10	2.6e-10	2.6e-10	2.6e-10	0.29	0.06	0.078	1.29	1.48
p__Firmicutes__g__Streptococcus_OTU3583	0	0	0	150	0.95	2.6e-10	2.6e-10	2.6e-10	2.6e-10	0.98	0.15	0.19	1.62	1.67
p__Fusobacteria__g__Fusobacterium_OTU77	0	0	0	120	0.92	2.6e-10	2.6e-10	2.6e-10	2.6e-10	0.033	0.016	0.033	0.55	0.43
p__Firmicutes__g__Mogibacterium_OTU604	0	0	0	110	0.98	2.6e-10	2.6e-10	2.6e-10	2.6e-10	0.78	0.0086	0.015	0.32	0.29
p__Actinobacteria__g__Actinomyces_OTU916	0	0	0	110	1	2.6e-10	2.6e-10	2.6e-10	2.6e-10	0.4	0.088	0.1	1.54	1.77
p__Firmicutes__f__Mogibacteriaceae_OTU1096	0	0	0	110	0.99	2.6e-10	2.6e-10	2.6e-10	2.6e-10	1	0.016	0.025	0.46	0.46
p__Firmicutes__g__Peptostreptococcus_OTU318	0	0	0	100	0.98	2.6e-10	2.6e-10	2.6e-10	2.6e-10	0.052	0.019	0.034	0.7	0.54
p__Bacteroidetes__g__Prevotella_OTU3307	0	0	0	97	0.96	2.6e-10	2.6e-10	2.6e-10	2.6e-10	0.84	0.0066	0.016	0.3	0.28
p__Firmicutes__g__Streptococcus_OTU1267	0	0	0	96	0.98	2.6e-10	2.6e-10	2.6e-10	2.6e-10	0.76	0.034	0.059	1.07	0.98
p__TM7__c__TM73_OTU1675	0	0	0	91	0.96	2.6e-10	2.6e-10	2.6e-10	2.6e-10	0.8	0.045	0.078	1.06	0.97
p__Fusobacteria__g__Fusobacterium_OTU1439	0	0	0	90	0.99	2.6e-10	2.6e-10	2.6e-10	2.6e-10	0.89	0.0075	0.014	0.35	0.33
p__Bacteroidetes__g__Capnocytophaga_OTU2823	0	0	0	90	0.99	2.6e-10	2.6e-10	2.6e-10	2.6e-10	0.16	0.0061	0.013	0.3	0.38
p__Bacteroidetes__g__Prevotella__s__melaninogenica_OTU2115	0	0	0	89	0.99	2.6e-10	2.6e-10	2.6e-10	2.6e-10	0.8	0.03	0.053	1.21	1.32
p__Firmicutes__g__Parvimonas_OTU1292	0	0	0	86	0.98	2.6e-10	2.6e-10	2.6e-10	2.6e-10	0.26	0.012	0.026	0.49	0.59
p__Actinobacteria__g__Rothia__s__aeria_OTU3847	0	0	0	85	0.96	2.6e-10	2.6e-10	2.6e-10	2.6e-10	0.028	0.007	0.02	0.43	0.32
p__Bacteroidetes__g__Capnocytophaga__s__ochracea_OTU483	0	0	0	85	0.96	2.6e-10	2.6e-10	2.6e-10	2.6e-10	0.84	0.012	0.028	0.5	0.45
p__Fusobacteria__g__Leptotrichia_OTU2972	0	0	1e-22	84	0.9	2.6e-10	2.6e-10	2.6e-10	2.7e-10	0.022	0.0064	0.022	0.38	0.28
p__Proteobacteria__g__Eikenella_OTU1104	0	0	1e-22	84	0.99	2.6e-10	2.6e-10	2.6e-10	2.6e-10	0.22	0.01	0.016	0.33	0.27
p__Firmicutes__f__Lachnospiraceae_OTU2933	0	0	1e-22	83	0.98	2.6e-10	2.6e-10	2.6e-10	2.6e-10	0.53	0.011	0.027	0.54	0.62
p__Synergistetes__g__TG5_OTU3090	0	0	2e-22	81	0.99	2.6e-10	2.6e-10	2.6e-10	2.6e-10	1	0.021	0.029	0.42	0.41
p__Actinobacteria__g__Actinomyces_OTU1156	0	0	2e-22	81	1	2.6e-10	2.6e-10	2.6e-10	2.6e-10	0.25	0.029	0.033	0.56	0.46
p__Bacteroidetes__g__Porphyromonas_OTU1477	0	0	2e-22	81	0.99	2.6e-10	2.6e-10	2.6e-10	2.6e-10	0.77	0.022	0.042	1.05	1.16
p__Synergistetes__g__TG5_OTU3175	0	0	2e-22	80	0.95	2.6e-10	2.6e-10	2.6e-10	2.6e-10	0.27	0.018	0.03	0.38	0.31
p__Bacteroidetes__g__Porphyromonas__s__endodontalis_OTU3867	0	0	7e-22	77	0.99	2.6e-10	2.6e-10	2.6e-10	2.6e-10	0.96	0.021	0.037	0.78	0.82
p__Bacteroidetes__g__Prevotella__s__nanceiensis_OTU742	0	0	7e-22	77	0.98	2.6e-10	2.6e-10	2.6e-10	2.6e-10	1	0.0045	0.014	0.33	0.33
p__Proteobacteria__g__Campylobacter_OTU633	0	0	7e-22	77	0.98	2.6e-10	2.6e-10	2.6e-10	2.6e-10	0.86	0.01	0.018	0.3	0.32
p__Firmicutes__g__Streptococcus_OTU430	0	1e-22	1.8e-21	75	0.95	2.6e-10	2.6e-10	2.6e-10	3.3e-10	0.023	0.031	0.067	1.12	0.8
p__Spirochaetes__g__Treponema_OTU886	0	2e-22	6.5e-21	72	0.99	2.6e-10	2.6e-10	2.6e-10	2.6e-10	0.57	0.0055	0.013	0.28	0.33
p__Firmicutes__g__Oribacterium_OTU989	0	4e-22	1.2e-20	70	1	2.6e-10	2.6e-10	2.6e-10	2.6e-10	0.99	0.013	0.02	0.7	0.67
p__Fusobacteria__g__Fusobacterium_OTU1818	2e-22	1.6e-21	4.6e-20	67	0.98	2.6e-10	2.6e-10	2.6e-10	2.6e-10	0.99	0.014	0.023	0.33	0.32
p__Fusobacteria__g__Fusobacterium_OTU525	3e-22	2.3e-21	6.7e-20	66	0.98	2.6e-10	2.6e-10	2.6e-10	2.6e-10	0.61	0.021	0.045	0.72	0.84
p__Actinobacteria__g__Actinomyces_OTU3106	3e-22	2.6e-21	8e-20	66	1	2.6e-10	2.6e-10	2.6e-10	2.6e-10	0.85	0.015	0.021	0.31	0.34
p__Firmicutes__f__Mogibacteriaceae_OTU1799	4e-22	3.2e-21	9.8e-20	66	0.96	2.6e-10	2.6e-10	2.6e-10	2.6e-10	0.97	0.0039	0.017	0.35	0.33
p__Synergistetes__g__TG5_OTU3268	5e-22	4.1e-21	1.3e-19	65	1	2.6e-10	2.6e-10	2.6e-10	2.7e-10	0.34	0.012	0.014	0.33	0.27
p__Actinobacteria__g__Actinomyces_OTU650	5e-22	4.3e-21	1.4e-19	65	0.89	2.6e-10	2.6e-10	1.8e-09	2.6e-10	0.036	0.018	0.036	0.28	0.38
p__Proteobacteria__g__Aggregatibacter__s__segnis_OTU894	2.1e-21	1.7e-20	5.5e-19	62	0.99	2.6e-10	2.6e-10	2.6e-10	2.7e-10	0.64	0.022	0.033	0.45	0.39
p__Proteobacteria__g__Neisseria__s__subflava_OTU2179	2.3e-21	1.8e-20	6e-19	62	1	2.7e-10	2.6e-10	6.8e-10	2.6e-10	0.078	0.061	0.076	1.38	1.87
p__Actinobacteria__g__Actinomyces_OTU774	3.8e-21	2.8e-20	9.9e-19	61	0.99	2.9e-10	2.6e-10	3e-09	2.6e-10	0.034	0.037	0.061	0.83	1.18
p__Bacteroidetes__g__Capnocytophaga_OTU939	4e-21	2.9e-20	1e-18	60	0.96	2.6e-10	2.6e-10	2.6e-10	2.6e-10	0.97	0.0048	0.019	0.36	0.34
p__Actinobacteria__g__Atopobium_OTU280	5.1e-21	3.6e-20	1.3e-18	60	1	2.6e-10	2.6e-10	2.6e-10	2.6e-10	0.98	0.02	0.03	0.57	0.6
p__Bacteroidetes__g__Capnocytophaga_OTU2215	6.4e-21	4.5e-20	1.7e-18	60	0.99	2.6e-10	2.6e-10	2.7e-10	2.6e-10	0.89	0.003	0.01	0.27	0.3
p__Firmicutes__g__Selenomonas_OTU1909	7.6e-21	5.2e-20	2e-18	59	0.91	2.6e-10	2.7e-10	2.6e-10	3e-09	0.092	0.023	0.049	0.56	0.42
p__Fusobacteria__g__Fusobacterium_OTU512	7.8e-21	5.2e-20	2e-18	59	0.98	2.6e-10	2.6e-10	2.6e-10	2.6e-10	1	0.016	0.029	0.48	0.47
p__Firmicutes__g__Granulicatella_OTU2484	8.5e-21	5.5e-20	2.2e-18	59	0.91	2.6e-10	2.6e-10	2.6e-10	3e-10	0.77	0.012	0.031	0.39	0.35
p__Bacteroidetes__g__Prevotella__s__melaninogenica_OTU501	1e-20	6.4e-20	2.5e-18	59	0.99	2.6e-10	2e-09	2.6e-10	8.6e-08	0.0027	0.015	0.024	0.47	0.3
p__Proteobacteria__g__Lautropia_OTU2672	1.1e-20	6.9e-20	2.8e-18	58	1	2.6e-10	4e-10	2.6e-10	6.7e-09	0.024	0.014	0.02	0.52	0.36
p__Firmicutes__g__Streptococcus_OTU902	1.3e-20	8e-20	3.3e-18	58	0.83	2.6e-10	3e-10	2.6e-10	2.1e-08	0.038	0.04	0.082	0.73	0.52
p__Firmicutes__g__Moryella_OTU3594	3.9e-20	2.3e-19	9.8e-18	56	1	2.6e-10	2.6e-10	2.6e-10	2.6e-10	1	0.01	0.018	0.5	0.5
p__Bacteroidetes__g__Prevotella_OTU1736	5e-20	2.9e-19	1.2e-17	55	0.99	2.6e-10	4.2e-10	2.6e-10	1.3e-08	0.046	0.0039	0.013	0.37	0.26
p__Fusobacteria__g__Leptotrichia_OTU2437	5.4e-20	3.1e-19	1.3e-17	55	0.98	2.6e-10	2.6e-10	2.6e-10	5.8e-10	0.5	0.014	0.03	0.51	0.42
p__Bacteroidetes__g__Prevotella__s__pallens_OTU1421	7.8e-20	4.4e-19	1.9e-17	55	0.99	2.6e-10	2.6e-10	2.6e-10	2.7e-10	1	0.014	0.026	0.43	0.43
p__Bacteroidetes__g__Porphyromonas_OTU3936	1.2e-19	6.7e-19	3e-17	54	0.99	2.6e-10	3.3e-10	2.6e-10	4.8e-09	0.14	0.022	0.036	0.76	0.57
p__Firmicutes__g__Parvimonas_OTU978	2e-19	1.1e-18	4.9e-17	53	1	2.6e-10	2.9e-10	2.6e-10	1.3e-09	0.3	0.012	0.013	0.42	0.33
p__Firmicutes__g__Oribacterium_OTU565	2.6e-19	1.4e-18	6.4e-17	52	0.99	2.6e-10	2.6e-10	2.6e-10	4e-10	0.85	0.0068	0.015	0.34	0.31
p__Firmicutes__g__Streptococcus__s__anginosus_OTU3543	3.3e-19	1.7e-18	8.1e-17	52	1	2.6e-10	7.9e-10	2.6e-10	1.3e-08	0.07	0.062	0.064	0.7	0.51
p__Firmicutes__g__Selenomonas__s__noxia_OTU1535	3.7e-19	1.9e-18	9e-17	52	0.96	2.6e-10	2.6e-10	2.6e-10	9.8e-10	0.67	0.012	0.023	0.28	0.24
p__Firmicutes__g__Veillonella__s__parvula_OTU1303	4.7e-19	2.4e-18	1.1e-16	51	0.44	2.6e-10	2.6e-10	5.6e-10	9.3e-10	1	0.059	0.14	0.68	0.66
p__Proteobacteria__g__Haemophilus__s__parainfluenzae_OTU2214	7.5e-19	3.8e-18	1.8e-16	50	0.053	3.1e-10	2.6e-10	5.9e-06	3.2e-10	0.11	0.2	0.45	1.15	1.49
p__Actinobacteria__g__Corynebacterium_OTU125	1.8e-18	8.9e-18	4.3e-16	49	0.98	2.6e-10	2.6e-10	2.7e-10	6.5e-10	0.93	0.01	0.024	0.41	0.38
p__Firmicutes__g__Filifactor_OTU2309	1.9e-18	9.2e-18	4.5e-16	48	0.99	2.6e-10	2.6e-10	2.7e-10	5.1e-10	0.95	0.01	0.026	0.68	0.63
p__TM7__f__Rs045_OTU114	4.1e-18	2e-17	9.8e-16	47	0.95	2.6e-10	2.8e-10	2.7e-10	3.9e-09	0.69	0.013	0.032	0.42	0.36
p__TM7__c__TM73_OTU2232	7.2e-18	3.4e-17	1.7e-15	46	0.97	2.6e-10	2.5e-08	2.6e-10	1.5e-06	0.017	0.024	0.039	0.44	0.29
p__Proteobacteria__g__Neisseria_OTU1466	1.2e-17	5.5e-17	2.8e-15	45	0.99	2.6e-10	1.7e-09	2.6e-10	7.9e-08	0.17	0.01	0.025	0.6	0.44
p__Actinobacteria__g__Actinomyces_OTU1515	1.4e-17	6.4e-17	3.3e-15	45	0.99	2.7e-08	2.6e-10	8.2e-07	2.6e-10	0.028	0.033	0.049	0.55	0.82
p__TM7__c__TM73_OTU3407	2.2e-17	9.7e-17	5.1e-15	44	0.98	2.6e-10	4.7e-10	2.7e-10	2e-08	0.5	0.01	0.023	0.37	0.3
p__Bacteroidetes__g__Prevotella_OTU1997	2.2e-17	9.7e-17	5.1e-15	44	1	2.7e-10	2.6e-10	8.1e-10	4e-10	0.99	0.0095	0.016	0.29	0.3
p__Bacteroidetes__g__Prevotella__s__melaninogenica_OTU769	3.1e-17	1.3e-16	7.2e-15	44	1	2.8e-10	2.6e-10	1.2e-09	3.5e-10	0.97	0.025	0.032	0.5	0.54
p__Fusobacteria__g__Leptotrichia_OTU2249	4e-17	1.7e-16	9.2e-15	43	0.98	2.6e-10	2.1e-09	2.7e-10	1.4e-07	0.23	0.016	0.037	0.61	0.46
p__Firmicutes__f__Mogibacteriaceae_OTU2720	5.6e-17	2.4e-16	1.3e-14	43	1	4e-10	2.6e-10	8e-09	3e-10	0.75	0.01	0.02	0.42	0.49
p__Firmicutes__g__Selenomonas_OTU2477	4.2e-16	1.8e-15	9.6e-14	39	0.94	2.6e-10	3.3e-07	2.7e-10	1.8e-05	0.022	0.028	0.059	0.68	0.43
p__Actinobacteria__g__Rothia__s__dentocariosa_OTU332	2e-15	8.2e-15	4.6e-13	37	0.98	6.1e-10	2.8e-10	3.1e-08	2.7e-09	0.96	0.016	0.035	0.44	0.47
p__Firmicutes__g__Abiotrophia_OTU2849	2.5e-15	1e-14	5.7e-13	37	0.98	2.6e-10	0.00037	2.6e-10	0.0036	0.00013	0.0043	0.02	0.51	0.22
p__Actinobacteria__g__Atopobium__s__rimae_OTU1490	8.6e-15	3.4e-14	1.9e-12	35	0.98	2.6e-10	7.1e-08	5.7e-10	3e-06	0.27	0.0095	0.02	0.3	0.22
p__Actinobacteria__g__Rothia__s__mucilaginosa_OTU3010	1.6e-14	6.3e-14	3.6e-12	34	1	4.6e-10	1.4e-09	1e-08	4.4e-08	0.99	0.054	0.074	0.97	0.92
p__Actinobacteria__g__Rothia__s__mucilaginosa_OTU2402	7.1e-14	2.8e-13	1.6e-11	32	0.99	1.3e-08	3.9e-10	5.6e-07	1.1e-08	0.86	0.034	0.077	1.11	1.27
p__Firmicutes__g__Selenomonas_OTU2854	1.2e-13	4.6e-13	2.7e-11	31	0.99	3.1e-10	1.1e-07	4.4e-09	3.5e-06	0.53	0.028	0.048	0.61	0.49
p__Firmicutes__g__Megasphaera_OTU1125	1.4e-13	5.3e-13	3.1e-11	31	0.96	7.1e-10	7e-09	4.8e-08	5e-07	0.96	0.05	0.081	0.66	0.61
p__Firmicutes__g__Veillonella_OTU2534	1.4e-13	5.3e-13	3.1e-11	31	0.96	1.2e-09	3.1e-09	9.5e-08	2.5e-07	1	0.022	0.041	0.39	0.38
p__Firmicutes__g__Streptococcus_OTU993	6.3e-12	2.3e-11	1.4e-09	26	0.88	3.6e-06	5.3e-10	0.00022	7.3e-08	0.32	0.25	0.33	0.94	1.22
p__Firmicutes__g__Veillonella__s__parvula_OTU1223	7.4e-12	2.7e-11	1.6e-09	25	0.99	2.7e-08	4.1e-08	1.1e-06	1.6e-06	1	0.53	0.58	1.77	1.75
p__Firmicutes__g__Dialister_OTU3227	1.3e-10	4.7e-10	2.8e-08	22	0.25	5.5e-10	0.00017	2.7e-06	0.047	0.07	0.016	0.097	0.42	0.26
p__Bacteroidetes__g__Prevotella__s__melaninogenica_OTU1637	2e-10	7.1e-10	4.3e-08	21	0.99	2.8e-07	4.2e-07	8.1e-06	1.2e-05	1	0.02	0.041	0.49	0.48
p__Fusobacteria__g__Leptotrichia_OTU1132	3.8e-10	1.3e-09	8.2e-08	21	1	7.9e-06	8.5e-08	6.1e-05	1.2e-06	0.83	0.0095	0.011	0.25	0.3
p__Bacteroidetes__g__Prevotella__s__melaninogenica_OTU2622	4.1e-10	1.4e-09	8.8e-08	21	1	1.7e-05	4.4e-08	0.00014	8.3e-07	0.68	0.027	0.035	0.51	0.65
p__Firmicutes__g__Selenomonas__s__noxia_OTU1290	6e-10	2e-09	1.3e-07	20	0.99	1.1e-07	7.1e-06	2.8e-06	9.8e-05	0.86	0.013	0.025	0.38	0.32
p__Fusobacteria__f__Leptotrichiaceae_OTU1797	6e-10	2e-09	1.3e-07	20	1	5.5e-08	2e-05	1.2e-06	0.0002	0.68	0.0032	0.012	0.41	0.32
p__Firmicutes__g__Veillonella__s__dispar_OTU3141	1.1e-09	3.7e-09	2.3e-07	19	0.36	7.2e-06	3.9e-08	0.0035	6.8e-05	0.76	0.39	0.73	1.76	2.08
p__Firmicutes__g__Faecalibacterium__s__prausnitzii_OTU2063	2e-09	6.7e-09	4.2e-07	19	0.57	1.5e-06	4.4e-07	0.00046	0.00018	1	1.45	1.24	0.34	0.28
p__TM7__o__CW040_OTU860	2.2e-09	7.3e-09	4.6e-07	19	1	3e-06	1.7e-06	3.6e-05	2.2e-05	1	0.016	0.024	0.36	0.37
p__Firmicutes__g__Oscillospira_OTU2909	5.5e-09	1.8e-08	1.1e-06	18	1	7.8e-05	5e-07	0.00029	3.6e-06	0.76	0.21	0.21	0.058	0.018
p__Firmicutes__f__Lachnospiraceae_OTU3889	3e-08	9.7e-08	6.2e-06	16	0.5	0.001	1.2e-05	9.6e-05	1.2e-06	0.78	0.32	0.38	0.11	0.051
p__Firmicutes__g__Roseburia_OTU851	9.1e-08	2.9e-07	1.9e-05	15	0.65	0.0004	5.5e-05	7.1e-05	1.1e-05	0.97	0.69	0.8	0.2	0.14
p__Firmicutes__f__Lachnospiraceae_OTU2014	3e-07	9.5e-07	6.2e-05	13	0.9	0.00046	4.4e-06	0.0086	0.00022	0.77	0.21	0.19	0.064	0.023
p__Firmicutes__g__Oscillospira_OTU1114	4.3e-07	1.3e-06	8.8e-05	13	0.78	0.0012	7.8e-05	0.00036	2.8e-05	0.93	0.45	0.52	0.11	0.048
p__Firmicutes__g__Faecalibacterium__s__prausnitzii_OTU2628	6e-07	1.9e-06	0.00012	13	0.58	0.00013	1.6e-05	0.012	0.0027	0.97	0.95	0.79	0.27	0.19
p__Firmicutes__f__Lachnospiraceae_OTU1182	7.1e-07	2.2e-06	0.00014	13	0.98	0.00062	6.2e-05	0.00092	0.00012	0.96	0.39	0.41	0.13	0.088
p__Firmicutes__g__Ruminococcus__s__gnavus_OTU458	8.4e-07	2.5e-06	0.00017	12	0.87	0.0042	3.8e-05	0.0019	2.4e-05	0.72	0.61	0.67	0.24	0.099
p__Firmicutes__f__Lachnospiraceae_OTU3093	9e-07	2.7e-06	0.00018	12	0.91	0.00047	1.7e-05	0.0084	0.00063	0.9	0.25	0.23	0.078	0.042
p__Actinobacteria__g__Rothia__s__mucilaginosa_OTU2604	9.1e-07	2.7e-06	0.00018	12	1	0.00013	0.00021	0.00048	0.00071	1	0.028	0.019	0.6	0.59
p__Firmicutes__g__Blautia_OTU2244	2e-06	5.9e-06	0.0004	12	0.85	0.0043	0.00011	0.0018	5.7e-05	0.83	0.22	0.24	0.084	0.044
p__Firmicutes__g__Subdoligranulum__s__variabile_OTU594	2.3e-06	6.7e-06	0.00046	11	0.29	0.00044	2.5e-05	0.072	0.011	0.93	0.11	0.082	0.025	0.0092
p__Bacteroidetes__g__Prevotella__s__copri_OTU1792	6.7e-06	1.9e-05	0.0013	10	0.97	0.023	5.5e-05	0.019	8.2e-05	0.48	2.95	3.13	1.56	0.71
p__Bacteroidetes__g__Prevotella__s__copri_OTU3390	8.4e-06	2.4e-05	0.0016	10	0.86	0.051	7.7e-05	0.021	4.5e-05	0.38	0.15	0.17	0.084	0.033
p__Bacteroidetes__g__Prevotella__s__copri_OTU1730	9e-06	2.5e-05	0.0018	10	0.42	0.0044	0.0049	0.00028	0.00032	1	0.12	0.15	0.039	0.04
p__Firmicutes__f__Lachnospiraceae_OTU1869	9.7e-06	2.7e-05	0.0019	10	0.85	0.0093	0.00038	0.0037	0.00018	0.87	0.17	0.19	0.062	0.03
p__Firmicutes__g__Faecalibacterium__s__prausnitzii_OTU2956	1.1e-05	3e-05	0.0021	9.9	0.77	0.001	0.00015	0.028	0.007	0.97	0.78	0.67	0.21	0.14
p__Actinobacteria__g__Rothia__s__mucilaginosa_OTU745	1.1e-05	3e-05	0.0021	9.9	1	0.011	7.6e-05	0.024	0.00036	0.66	0.007	0.0059	0.45	0.65
p__Firmicutes__g__Dialister_OTU527	1.3e-05	3.5e-05	0.0025	9.8	0.053	0.00056	0.00031	0.27	0.21	1	0.24	0.15	0.057	0.049
p__Firmicutes__g__Lachnospira_OTU1796	1.5e-05	4.1e-05	0.0028	9.6	0.43	0.019	0.002	0.0015	0.00013	0.93	0.28	0.34	0.12	0.078
p__Actinobacteria__g__Collinsella__s__aerofaciens_OTU856	1.7e-05	4.6e-05	0.0032	9.5	0.71	0.0018	0.00015	0.05	0.0088	0.94	0.44	0.36	0.11	0.05
p__Firmicutes__g__Coprococcus__s__catus_OTU2503	1.8e-05	4.7e-05	0.0034	9.5	0.81	0.0053	0.0016	0.0018	0.00055	0.99	0.12	0.14	0.033	0.023
p__Bacteroidetes__g__Prevotella__s__copri_OTU758	1.8e-05	4.7e-05	0.0034	9.5	0.61	0.0045	0.0045	0.00065	0.00065	1	0.097	0.12	0.031	0.031
p__Bacteroidetes__g__Prevotella__s__copri_OTU844	2e-05	5.1e-05	0.0037	9.4	0.61	0.0071	0.0033	0.001	0.00049	1	2.31	2.73	0.88	0.78
p__Firmicutes__g__Roseburia_OTU2160	2e-05	5.1e-05	0.0037	9.4	0.92	0.0008	0.00061	0.012	0.0098	1	0.61	0.55	0.17	0.16
p__Firmicutes__g__Dorea_OTU2794	2e-05	5.1e-05	0.0037	9.4	1	0.0039	0.00049	0.0076	0.0013	0.96	0.2	0.2	0.053	0.028
p__Firmicutes__f__Peptostreptococcaceae_OTU2572	2.4e-05	6.1e-05	0.0044	9.2	0.3	0.057	0.0027	0.0028	9.4e-05	0.83	0.19	0.26	0.071	0.02
p__Firmicutes__g__Dorea__s__formicigenerans_OTU495	2.8e-05	7.1e-05	0.0051	9.1	1	0.0039	0.00052	0.011	0.0021	0.97	0.3	0.3	0.098	0.064
p__Firmicutes__f__Lachnospiraceae_OTU2157	3.5e-05	8.7e-05	0.0063	8.9	0.22	0.076	0.005	0.0027	0.00012	0.86	0.12	0.16	0.048	0.02
p__Firmicutes__f__Ruminococcaceae_OTU1683	3.7e-05	9.2e-05	0.0067	8.8	0.85	0.0019	0.00049	0.031	0.012	0.99	0.7	0.61	0.16	0.1
p__Firmicutes__g__Oscillospira_OTU926	4.7e-05	0.00012	0.0084	8.6	0.62	0.036	0.0019	0.006	0.00029	0.86	0.099	0.12	0.038	0.017
p__Firmicutes__g__Blautia__s__obeum_OTU419	5.1e-05	0.00012	0.0091	8.5	0.91	0.01	0.00021	0.08	0.0044	0.79	0.15	0.13	0.053	0.02
p__Firmicutes__o__Clostridiales_OTU23	5.6e-05	0.00014	0.0099	8.4	0.98	0.008	0.00038	0.041	0.0037	0.89	0.38	0.36	0.14	0.068
p__Fusobacteria__g__Leptotrichia_OTU2754	6.9e-05	0.00017	0.012	8.2	0.98	0.00012	0.051	0.0015	0.16	0.44	0.019	0.05	0.48	0.29
p__Proteobacteria__f__Enterobacteriaceae_OTU3903	7.7e-05	0.00018	0.013	8.2	0.98	0.018	0.0003	0.073	0.0029	0.75	1.03	0.97	0.4	0.13
p__Firmicutes__g__Lachnospira_OTU617	8.4e-05	0.0002	0.015	8.1	0.93	0.0053	0.00068	0.047	0.01	0.96	0.32	0.28	0.094	0.054
p__Firmicutes__g__Veillonella__s__parvula_OTU1798	9.1e-05	0.00021	0.016	8	0.39	0.00073	0.0028	0.069	0.15	0.99	0.074	0.13	0.26	0.24
p__Firmicutes__f__Lachnospiraceae_OTU2573	9.8e-05	0.00023	0.017	7.9	0.99	0.008	0.0008	0.038	0.0062	0.94	0.13	0.12	0.04	0.022
p__Firmicutes__g__Coprococcus_OTU283	0.0001	0.00023	0.017	7.9	0.96	0.016	0.002	0.012	0.0018	0.95	0.13	0.14	0.043	0.024
p__Firmicutes__g__Ruminococcus_OTU1427	0.00011	0.00025	0.019	7.8	0.79	0.047	0.0021	0.015	0.00067	0.83	0.34	0.4	0.13	0.051
p__Bacteroidetes__g__Odoribacter_OTU1642	0.00024	0.00055	0.041	7.2	0.69	0.0072	0.0013	0.13	0.042	0.98	0.38	0.31	0.12	0.078
p__Firmicutes__f__Lachnospiraceae_OTU3904	0.0003	0.00068	0.05	7	0.75	0.037	0.0093	0.0098	0.0024	0.98	0.12	0.15	0.021	0.0033
p__Firmicutes__g__Phascolarctobacterium_OTU684	0.00031	0.00069	0.052	6.9	1	0.018	0.0025	0.041	0.0079	0.96	2.6	2.58	0.9	0.54
p__Firmicutes__f__Mogibacteriaceae_OTU797	0.00033	0.00073	0.055	6.9	0.15	0.0068	0.0024	0.46	0.3	0.99	0.14	0.08	0.026	0.015
p__Firmicutes__f__Lachnospiraceae_OTU1650	0.00033	0.00073	0.055	6.9	0.57	0.017	0.00089	0.28	0.046	0.88	0.11	0.083	0.038	0.016
p__Firmicutes__f__Lachnospiraceae_OTU2927	0.00038	0.00083	0.062	6.8	1	0.017	0.0032	0.043	0.011	0.97	0.11	0.11	0.033	0.019
p__Proteobacteria__g__Escherichia__s__coli_OTU3317	0.00039	0.00085	0.064	6.7	0.54	0.016	0.0012	0.29	0.062	0.91	1.29	0.97	0.4	0.16
p__Actinobacteria__f__Coriobacteriaceae_OTU2634	0.00049	0.0011	0.079	6.5	1	0.012	0.0081	0.022	0.016	1	0.1	0.1	0.02	0.017
p__Firmicutes__g__Oscillospira_OTU2119	0.00053	0.0011	0.085	6.5	0.3	0.01	0.0025	0.37	0.19	0.98	0.59	0.38	0.11	0.041
p__Bacteroidetes__f__S247_OTU3294	0.00064	0.0014	0.1	6.3	1	0.033	0.005	0.045	0.0087	0.95	0.54	0.57	0.15	0.053
p__Firmicutes__f__Lachnospiraceae_OTU2043	0.00071	0.0015	0.11	6.2	0.84	0.016	0.0032	0.14	0.048	0.97	0.45	0.39	0.16	0.11
p__Bacteroidetes__g__Prevotella_OTU2858	0.00079	0.0017	0.12	6.1	0.063	0.017	0.0059	0.8	0.61	0.99	0.54	0.23	0.077	0.022
p__Firmicutes__g__Roseburia_OTU1384	0.00084	0.0018	0.13	6.1	0.86	0.071	0.01	0.03	0.0044	0.94	1.03	1.18	0.45	0.28
p__Bacteroidetes__g__Parabacteroides__s__distasonis_OTU1573	0.0009	0.0019	0.14	6	0.54	0.097	0.03	0.014	0.0036	0.98	0.16	0.2	0.054	0.033
p__Firmicutes__g__Phascolarctobacterium_OTU2673	0.001	0.0021	0.16	5.9	1	0.036	0.0049	0.089	0.018	0.95	0.12	0.12	0.044	0.025
p__Firmicutes__g__Oscillospira_OTU1986	0.0011	0.0022	0.17	5.9	0.88	0.02	0.0049	0.14	0.055	0.98	0.27	0.22	0.037	0
p__Firmicutes__f__Lachnospiraceae_OTU3883	0.0011	0.0022	0.17	5.8	0.95	0.034	0.0037	0.16	0.031	0.93	0.2	0.18	0.076	0.042
p__Firmicutes__g__Roseburia__s__faecis_OTU517	0.0012	0.0024	0.18	5.8	1	0.082	0.0029	0.18	0.012	0.78	0.93	0.9	0.45	0.22
p__Firmicutes__g__Clostridium__s__celatum_OTU408	0.0014	0.0028	0.21	5.6	0.99	0.054	0.011	0.054	0.012	0.96	0.26	0.28	0.083	0.042
p__Proteobacteria__g__Desulfovibrio_OTU3796	0.0022	0.0043	0.33	5.3	0.71	0.02	0.01	0.23	0.15	1	0.37	0.29	0.11	0.086
p__Bacteroidetes__g__Bacteroides__s__ovatus_OTU808	0.0022	0.0043	0.33	5.3	0.48	0.2	0.051	0.027	0.0053	0.96	0.21	0.29	0.078	0.037
p__Firmicutes__f__Clostridiaceae_OTU3742	0.0027	0.0053	0.4	5.1	0.99	0.076	0.017	0.072	0.018	0.97	0.16	0.17	0.044	0.017
p__Firmicutes__g__Oscillospira_OTU288	0.0027	0.0053	0.4	5.1	0.74	0.1	0.046	0.028	0.012	0.99	0.12	0.14	0.032	0.021
p__Firmicutes__f__Ruminococcaceae_OTU2649	0.0028	0.0054	0.41	5.1	0.46	0.41	0.035	0.07	0.0033	0.78	0.32	0.41	0.19	0.092
p__Firmicutes__f__Ruminococcaceae_OTU2475	0.003	0.0058	0.44	5	0.97	0.055	0.009	0.19	0.049	0.95	0.18	0.16	0.063	0.033
p__Firmicutes__f__Ruminococcaceae_OTU1113	0.0031	0.0059	0.45	5	0.7	0.11	0.059	0.026	0.014	1	0.34	0.45	0.07	0.039
p__Bacteroidetes__g__Prevotella_OTU358	0.0034	0.0065	0.49	4.9	0.81	0.019	0.021	0.17	0.18	1	0.26	0.21	0.045	0.048
p__Bacteroidetes__g__Prevotella__s__copri_OTU3238	0.0037	0.0069	0.53	4.8	0.86	0.044	0.011	0.26	0.1	0.98	0.93	0.77	0.24	0.12
p__Bacteroidetes__g__Prevotella_OTU2589	0.0037	0.0069	0.53	4.8	0.37	0.025	0.017	0.48	0.41	1	0.28	0.17	0.024	0.012
p__Bacteroidetes__f__Rikenellaceae_OTU1229	0.0039	0.0073	0.55	4.8	1	0.089	0.013	0.15	0.03	0.94	0.19	0.19	0.074	0.038
p__Bacteroidetes__g__Prevotella_OTU1366	0.005	0.0093	0.7	4.6	0.037	0.081	0.042	1	0.97	1	0.3	0.088	0.067	0.04
p__Bacteroidetes__g__Prevotella_OTU2637	0.0051	0.0094	0.7	4.6	0.51	0.029	0.022	0.41	0.35	1	0.37	0.24	0.033	0.021
p__Firmicutes__f__Lachnospiraceae_OTU747	0.0053	0.0097	0.73	4.5	0.39	0.37	0.099	0.049	0.0083	0.94	0.39	0.56	0.18	0.089
p__Firmicutes__g__Ruminococcus__s__gnavus_OTU2049	0.0054	0.0098	0.73	4.5	0.91	0.073	0.07	0.039	0.037	1	0.14	0.16	0.046	0.045
p__Bacteroidetes__g__Butyricimonas_OTU3087	0.0058	0.01	0.78	4.5	0.52	0.04	0.019	0.47	0.32	1	0.24	0.17	0.054	0.034
p__Proteobacteria__g__Sutterella_OTU3201	0.0059	0.01	0.79	4.4	0.78	0.24	0.042	0.086	0.013	0.92	0.94	1.14	0.42	0.2
p__Bacteroidetes__g__Prevotella__s__stercorea_OTU1350	0.0059	0.01	0.79	4.5	0.97	0.038	0.029	0.15	0.12	1	0.73	0.64	0.07	0.045
p__Firmicutes__g__Blautia_OTU2682	0.0059	0.01	0.79	4.5	0.96	0.062	0.018	0.23	0.093	0.98	0.25	0.22	0.078	0.046
p__Bacteroidetes__g__Prevotella__s__copri_OTU1834	0.0061	0.011	0.8	4.4	0.86	0.027	0.034	0.19	0.22	1	0.63	0.53	0.15	0.17
p__Firmicutes__g__Lachnospira_OTU715	0.0061	0.011	0.8	4.4	0.072	0.96	0.28	0.12	0.0049	0.71	0.1	0.2	0.082	0.018
p__Firmicutes__g__Blautia_OTU3979	0.0062	0.011	0.8	4.4	1	0.18	0.014	0.22	0.026	0.84	0.22	0.22	0.11	0.059
p__Bacteroidetes__g__Bacteroides_OTU2820	0.0066	0.011	0.84	4.4	0.42	0.051	0.019	0.6	0.39	0.99	0.26	0.16	0.051	0.022
p__Bacteroidetes__g__Prevotella_OTU910	0.0083	0.014	1	4.2	0.43	0.03	0.045	0.48	0.56	1	0.93	0.62	0.22	0.26
p__Firmicutes__f__Ruminococcaceae_OTU2750	0.01	0.017	1	4	0.29	0.064	0.034	0.75	0.62	1	0.24	0.13	0.049	0.031
p__Bacteroidetes__g__Parabacteroides_OTU2957	0.011	0.019	1	3.9	0.81	0.092	0.023	0.44	0.2	0.97	0.23	0.19	0.082	0.048
p__Firmicutes__f__Lachnospiraceae_OTU1953	0.011	0.019	1	3.9	0.98	0.13	0.063	0.1	0.053	0.99	0.1	0.11	0.039	0.03
p__Bacteroidetes__g__Bacteroides_OTU3048	0.013	0.022	1	3.8	0.64	0.48	0.082	0.14	0.016	0.87	0.83	1.07	0.46	0.21
p__Proteobacteria__g__Succinivibrio_OTU2056	0.014	0.023	1	3.7	0.99	0.045	0.093	0.13	0.22	1	1.14	1.06	0.2	0.3
p__Proteobacteria__g__Sutterella_OTU709	0.014	0.023	1	3.7	0.94	0.12	0.12	0.072	0.072	1	0.29	0.35	0.01	0.01
p__Proteobacteria__f__Enterobacteriaceae_OTU3098	0.014	0.023	1	3.7	0.25	0.075	0.051	0.82	0.74	1	0.24	0.11	0.025	0.011
p__Firmicutes__f__Lachnospiraceae_OTU1430	0.014	0.023	1	3.7	0.98	0.2	0.021	0.42	0.083	0.87	0.11	0.1	0.05	0.02
p__Firmicutes__f__Ruminococcaceae_OTU2953	0.014	0.023	1	3.7	0.87	0.079	0.036	0.36	0.22	0.99	0.11	0.089	0.022	0.01
p__Bacteroidetes__g__Prevotella__s__stercorea_OTU2570	0.017	0.027	1	3.6	0.81	0.11	0.034	0.49	0.25	0.98	0.75	0.57	0.19	0.064
p__Firmicutes__g__Dialister_OTU2225	0.017	0.027	1	3.6	0.58	0.11	0.031	0.66	0.38	0.98	0.37	0.25	0.11	0.045
p__Firmicutes__g__Roseburia_OTU3224	0.017	0.027	1	3.6	0.89	0.37	0.059	0.2	0.029	0.88	0.12	0.14	0.049	0.0092
p__Bacteroidetes__g__Butyricimonas_OTU562	0.018	0.029	1	3.5	0.18	0.11	0.065	0.94	0.86	1	0.13	0.062	0.037	0.028
p__Bacteroidetes__g__Prevotella__s__stercorea_OTU2559	0.019	0.03	1	3.5	0.69	0.12	0.034	0.6	0.32	0.98	0.49	0.35	0.13	0.047
p__Firmicutes__g__Oscillospira_OTU2343	0.022	0.035	1	3.4	0.89	0.093	0.058	0.38	0.28	1	0.12	0.096	0.01	0
p__Firmicutes__g__Catenibacterium_OTU1851	0.024	0.038	1	3.3	0.99	0.37	0.047	0.34	0.052	0.85	0.21	0.23	0.096	0.024
p__Bacteroidetes__g__Prevotella__s__stercorea_OTU3715	0.025	0.039	1	3.3	0.82	0.49	0.089	0.23	0.033	0.87	0.42	0.53	0.2	0.051
p__Firmicutes__g__Oscillospira_OTU26	0.025	0.039	1	3.3	0.64	0.091	0.064	0.57	0.49	1	0.17	0.11	0.017	0.0067
p__Bacteroidetes__g__Prevotella__s__copri_OTU1571	0.029	0.045	1	3.2	0.98	0.2	0.11	0.17	0.097	1	0.64	0.7	0.26	0.2
p__Firmicutes__f__Ruminococcaceae_OTU3561	0.03	0.046	1	3.1	0.27	0.19	0.065	0.96	0.77	0.98	0.24	0.12	0.069	0.027
p__Firmicutes__g__Anaerostipes_OTU1269	0.03	0.046	1	3.1	0.4	0.08	0.12	0.72	0.81	1	0.15	0.083	0.018	0.028
p__Firmicutes__f__Lachnospiraceae_OTU1226	0.031	0.047	1	3.1	0.83	0.12	0.45	0.044	0.21	0.93	0.27	0.33	0.092	0.16
p__Fusobacteria__f__Fusobacteriaceae_OTU1659	0.032	0.049	1	3.1	0.82	0.13	0.064	0.53	0.36	0.99	0.38	0.29	0.099	0.058
p__Firmicutes__o__Clostridiales_OTU618	0.033	0.05	1	3	0.74	0.21	0.045	0.73	0.34	0.94	0.14	0.095	0.037	0
p__Firmicutes__g__Streptococcus_OTU1505	0.035	0.053	1	3	0.94	0.23	0.17	0.14	0.1	1	0.15	0.18	0.031	0.021
p__Bacteroidetes__g__Bacteroides_OTU1371	0.036	0.053	1	3	0.29	0.83	0.39	0.17	0.037	0.94	0.44	0.75	0.26	0.098
p__Firmicutes__g__Coprococcus_OTU2609	0.036	0.053	1	3	0.82	0.24	0.27	0.097	0.11	1	0.29	0.36	0.1	0.11
p__Bacteroidetes__g__Bacteroides__s__caccae_OTU537	0.036	0.053	1	3	0.18	0.92	0.52	0.18	0.038	0.93	0.19	0.35	0.12	0.047
p__Bacteroidetes__g__Prevotella__s__stercorea_OTU1082	0.038	0.056	1	2.9	0.79	0.11	0.099	0.51	0.48	1	0.23	0.16	0.0075	0.0025
p__Bacteroidetes__g__Parabacteroides__s__distasonis_OTU1931	0.039	0.057	1	2.9	0.26	0.16	0.12	0.94	0.9	1	0.13	0.057	0.025	0.018
p__Bacteroidetes__g__Bacteroides__s__ovatus_OTU532	0.04	0.059	1	2.9	0.058	0.99	0.96	0.16	0.11	1	0.12	0.4	0.082	0.054
p__Bacteroidetes__g__Bacteroides_OTU1690	0.041	0.06	1	2.9	0.28	0.6	0.64	0.078	0.088	1	0.24	0.42	0.095	0.1
p__Bacteroidetes__o__Bacteroidales_OTU1934	0.044	0.063	1	2.8	0.61	0.11	0.12	0.65	0.66	1	0.24	0.15	0.022	0.023
p__Bacteroidetes__o__Bacteroidales_OTU671	0.044	0.063	1	2.8	0.65	0.13	0.1	0.67	0.59	1	0.22	0.14	0.019	0.0075
p__Firmicutes__f__Ruminococcaceae_OTU2393	0.047	0.067	1	2.8	0.62	0.18	0.085	0.76	0.57	0.99	0.21	0.15	0.07	0.046
p__Bacteroidetes__g__Prevotella__s__stercorea_OTU3894	0.048	0.069	1	2.7	0.76	0.67	0.16	0.31	0.048	0.86	0.41	0.54	0.22	0.053
p__Firmicutes__g__Oribacterium_OTU838	0.05	0.071	1	2.7	0.16	0.22	0.19	0.99	0.99	1	0.15	0.035	0.017	0.012
p__Bacteroidetes__g__Prevotella__s__copri_OTU586	0.052	0.074	1	2.7	0.98	0.37	0.12	0.31	0.11	0.96	0.46	0.52	0.15	0.032
p__Proteobacteria__g__Sutterella_OTU1945	0.053	0.075	1	2.7	0.069	1	0.94	0.29	0.1	0.96	0.081	0.25	0.083	0.034
p__Firmicutes__f__Ruminococcaceae_OTU3422	0.057	0.08	1	2.6	0.99	0.31	0.086	0.5	0.2	0.95	0.17	0.16	0.063	0.022
p__Firmicutes__g__Megasphaera_OTU3215	0.057	0.08	1	2.6	0.1	0.19	0.54	1	0.97	0.95	0.16	0.031	0.02	0.067
p__Proteobacteria__g__Bilophila_OTU2132	0.063	0.087	1	2.5	1	0.45	0.072	0.62	0.16	0.86	0.18	0.17	0.086	0.025
p__Firmicutes__g__Lachnospira_OTU2728	0.063	0.087	1	2.5	0.91	0.32	0.075	0.7	0.31	0.94	0.14	0.12	0.064	0.032
p__Firmicutes__f__Lachnospiraceae_OTU1029	0.064	0.088	1	2.5	0.96	0.38	0.18	0.28	0.13	0.98	0.2	0.23	0.065	0.028
p__Firmicutes__g__Coprococcus_OTU1628	0.064	0.088	1	2.5	0.17	0.99	0.71	0.31	0.069	0.92	0.13	0.25	0.12	0.062
p__Firmicutes__g__Ruminococcus_OTU3311	0.07	0.095	1	2.4	0.37	0.47	0.087	1	0.76	0.88	0.19	0.096	0.085	0.021
p__Firmicutes__g__Oscillospira_OTU2821	0.07	0.095	1	2.4	0.29	0.23	0.19	0.97	0.95	1	0.17	0.056	0.019	0.012
p__Bacteroidetes__g__Prevotella__s__stercorea_OTU2507	0.072	0.097	1	2.4	1	0.21	0.21	0.28	0.28	1	0.34	0.34	0.0025	0.0025
p__Firmicutes__f__Ruminococcaceae_OTU2295	0.072	0.097	1	2.4	0.94	0.24	0.12	0.56	0.37	0.99	0.19	0.15	0.041	0.013
p__Proteobacteria__g__Bilophila_OTU3785	0.075	0.1	1	2.4	0.97	0.2	0.16	0.45	0.4	1	0.21	0.18	0.072	0.066
p__Lentisphaerae__f__Victivallaceae_OTU1105	0.076	0.1	1	2.4	0.52	0.2	0.16	0.85	0.81	1	0.17	0.086	0.018	0.0092
p__Bacteroidetes__f__S247_OTU1274	0.079	0.1	1	2.3	0.98	0.25	0.14	0.5	0.34	0.99	0.29	0.26	0.075	0.039
p__Bacteroidetes__g__CF231_OTU2252	0.082	0.11	1	2.3	1	0.35	0.16	0.39	0.2	0.98	0.27	0.28	0.068	0.014
p__Firmicutes__g__Ruminococcus_OTU1788	0.082	0.11	1	2.3	0.97	0.43	0.2	0.32	0.15	0.98	0.11	0.13	0.045	0.025
p__Firmicutes__f__Lachnospiraceae_OTU2887	0.084	0.11	1	2.3	1	0.37	0.12	0.53	0.24	0.96	0.21	0.2	0.085	0.039
p__Firmicutes__f__Lachnospiraceae_OTU3623	0.087	0.11	1	2.3	0.8	0.32	0.11	0.8	0.5	0.97	0.12	0.082	0.036	0.011
p__Bacteroidetes__g__Bacteroides_OTU96	0.088	0.11	1	2.3	0.92	0.54	0.22	0.34	0.13	0.96	0.5	0.59	0.26	0.15
p__Bacteroidetes__g__Prevotella__s__copri_OTU3627	0.091	0.12	1	2.2	0.77	0.23	0.16	0.73	0.63	1	0.32	0.2	0.032	0.0042
p__Firmicutes__g__Megamonas_OTU3628	0.094	0.12	1	2.2	0.65	0.7	0.39	0.27	0.11	0.98	0.59	0.83	0.31	0.17
p__Bacteroidetes__g__Prevotella__s__stercorea_OTU3569	0.1	0.13	1	2.1	1	0.17	0.32	0.32	0.51	0.99	0.89	0.83	0.25	0.36
p__Bacteroidetes__g__Bacteroides__s__uniformis_OTU1557	0.1	0.13	1	2.1	0.97	0.45	0.24	0.35	0.18	0.99	0.35	0.4	0.15	0.098
p__Bacteroidetes__f__Rikenellaceae_OTU3436	0.1	0.13	1	2.1	0.8	0.29	0.15	0.77	0.58	0.99	0.32	0.24	0.12	0.085
p__Firmicutes__g__Coprococcus__s__eutactus_OTU3275	0.1	0.13	1	2.1	0.51	0.13	0.45	0.75	0.99	0.94	0.26	0.16	0.071	0.13
p__Bacteroidetes__g__Butyricimonas_OTU1577	0.1	0.13	1	2.2	0.8	0.3	0.14	0.79	0.56	0.99	0.13	0.1	0.052	0.032
p__Bacteroidetes__g__Prevotella_OTU1903	0.11	0.14	1	2.1	0.89	0.23	0.21	0.62	0.6	1	0.46	0.33	0.043	0.036
p__Bacteroidetes__g__Prevotella_OTU686	0.11	0.14	1	2	0.99	0.3	0.2	0.51	0.39	1	0.19	0.17	0.029	0.0092
p__Firmicutes__g__Faecalibacterium__s__prausnitzii_OTU305	0.11	0.14	1	2.1	0.34	1	0.55	0.64	0.081	0.7	0.1	0.17	0.11	0.036
p__Firmicutes__g__Oscillospira_OTU1316	0.12	0.15	1	2	1	0.3	0.24	0.44	0.37	1	0.14	0.14	0.02	0.011
p__Bacteroidetes__g__Prevotella_OTU1883	0.13	0.16	1	2	0.93	0.67	0.25	0.46	0.15	0.93	0.46	0.57	0.2	0.027
p__Firmicutes__g__Phascolarctobacterium_OTU2411	0.13	0.16	1	2	1	0.34	0.21	0.53	0.39	1	0.42	0.38	0.081	0.028
p__Firmicutes__g__Anaerovibrio_OTU1480	0.13	0.16	1	1.9	1	0.39	0.23	0.46	0.3	0.99	0.32	0.32	0.075	0.025
p__Firmicutes__f__Ruminococcaceae_OTU2528	0.13	0.16	1	1.9	0.73	0.29	0.22	0.83	0.75	1	0.22	0.13	0.032	0.014
p__Firmicutes__f__Ruminococcaceae_OTU2206	0.13	0.16	1	2	0.78	0.32	0.18	0.82	0.65	0.99	0.12	0.08	0.037	0.022
p__Proteobacteria__g__Sutterella_OTU578	0.14	0.17	1	1.9	0.94	0.4	0.17	0.74	0.46	0.98	0.2	0.16	0.077	0.039
p__Bacteroidetes__g__Bacteroides__s__fragilis_OTU1222	0.15	0.18	1	1.8	0.67	0.32	0.26	0.88	0.83	1	0.49	0.29	0.098	0.072
p__Bacteroidetes__g__Bacteroides_OTU1386	0.15	0.18	1	1.8	0.55	0.8	0.62	0.29	0.17	0.99	0.28	0.46	0.13	0.077
p__Bacteroidetes__g__Bacteroides__s__uniformis_OTU3142	0.15	0.18	1	1.8	0.78	0.74	0.41	0.38	0.16	0.97	0.24	0.33	0.12	0.06
p__Firmicutes__g__Acidaminococcus_OTU2029	0.15	0.18	1	1.8	0.17	0.43	0.95	1	0.73	0.85	0.19	0.032	0.046	0.14
p__Firmicutes__g__Ruminococcus__s__torques_OTU3091	0.15	0.18	1	1.8	0.23	0.98	0.93	0.32	0.22	1	0.078	0.16	0.057	0.044
p__Firmicutes__g__Anaerostipes_OTU3029	0.17	0.2	1	1.7	0.98	0.41	0.44	0.34	0.36	1	0.24	0.26	0.12	0.12
p__Firmicutes__g__Butyrivibrio__s__crossotus_OTU3327	0.17	0.2	1	1.7	1	0.34	0.3	0.53	0.49	1	0.27	0.24	0.038	0.028
p__Bacteroidetes__g__Prevotella__s__stercorea_OTU3309	0.17	0.2	1	1.7	0.71	0.31	0.31	0.85	0.85	1	0.27	0.14	0	0
p__Firmicutes__g__Ruminococcus__s__callidus_OTU1079	0.19	0.22	1	1.6	0.72	0.82	0.54	0.41	0.2	0.98	0.16	0.23	0.098	0.063
p__Bacteroidetes__g__Prevotella_OTU76	0.21	0.24	1	1.5	0.99	0.43	0.3	0.67	0.53	1	0.12	0.1	0.029	0.015
p__Firmicutes__g__Megasphaera_OTU2355	0.22	0.25	1	1.5	0.26	0.44	0.94	1	0.85	0.88	0.31	0.061	0.056	0.21
p__Firmicutes__g__Clostridium__s__perfringens_OTU2251	0.22	0.25	1	1.5	0.97	0.65	0.39	0.52	0.3	0.99	0.14	0.17	0.054	0.022
p__Firmicutes__g__Lactococcus__s__garvieae_OTU274	0.23	0.26	1	1.5	0.78	0.43	0.32	0.9	0.82	1	0.18	0.12	0.052	0.036
p__Firmicutes__g__Coprococcus__s__eutactus_OTU2013	0.24	0.27	1	1.4	0.9	0.49	0.73	0.29	0.48	0.99	0.2	0.26	0.064	0.1
p__Cyanobacteria__o__Streptophyta_OTU3553	0.25	0.28	1	1.4	1	0.84	0.22	0.9	0.33	0.81	0.1	0.11	0.17	0.26
p__Firmicutes__g__Ruminococcus_OTU1058	0.25	0.28	1	1.4	1	0.44	0.42	0.59	0.57	1	0.16	0.15	0.0083	0.005
p__Bacteroidetes__g__Bacteroides__s__plebeius_OTU3668	0.27	0.31	1	1.3	0.96	0.82	0.4	0.65	0.28	0.94	0.46	0.54	0.28	0.13
p__Bacteroidetes__g__Bacteroides__s__ovatus_OTU149	0.28	0.31	1	1.3	0.37	1	0.93	0.63	0.31	0.97	0.1	0.22	0.1	0.048
p__Bacteroidetes__g__Prevotella__s__copri_OTU3622	0.28	0.31	1	1.3	0.43	0.73	0.96	1	0.4	0.61	0.096	0.19	0.18	0.056
p__Firmicutes__g__Ruminococcus__s__gnavus_OTU1061	0.28	0.31	1	1.3	0.9	0.73	0.58	0.47	0.35	1	0.13	0.18	0.049	0.03
p__Firmicutes__f__Ruminococcaceae_OTU3751	0.31	0.34	1	1.2	0.97	0.51	0.41	0.79	0.7	1	0.13	0.1	0.026	0.013
p__Bacteroidetes__o__Bacteroidales_OTU1393	0.31	0.34	1	1.2	0.99	0.51	0.44	0.71	0.63	1	0.11	0.094	0.017	0.0083
p__Firmicutes__f__Ruminococcaceae_OTU790	0.33	0.36	1	1.2	0.95	0.52	0.43	0.83	0.75	1	0.16	0.13	0.063	0.052
p__Firmicutes__g__Phascolarctobacterium_OTU3841	0.33	0.36	1	1.1	0.51	0.68	0.51	1	0.99	1	0.2	0.057	0.056	0.021
p__Firmicutes__o__Clostridiales_OTU3734	0.36	0.39	1	1.1	0.79	0.6	0.44	0.97	0.9	1	0.24	0.14	0.062	0.025
p__Firmicutes__g__Oscillospira_OTU2525	0.36	0.39	1	1.1	1	0.54	0.5	0.71	0.68	1	0.15	0.14	0.064	0.06
p__Firmicutes__g__Lachnobacterium_OTU1714	0.37	0.4	1	1.1	0.85	0.49	0.55	0.9	0.93	1	0.18	0.12	0.048	0.058
p__Bacteroidetes__g__Prevotella_OTU336	0.38	0.41	1	1	0.98	0.65	0.65	0.55	0.55	1	0.22	0.28	0.0092	0.0083
p__Spirochaetes__g__Treponema_OTU3055	0.38	0.41	1	1	0.62	0.59	0.59	0.99	0.99	1	0.18	0.04	0	0
p__Elusimicrobia__f__Elusimicrobiaceae_OTU443	0.38	0.41	1	1	0.79	0.84	0.83	0.48	0.47	1	0.089	0.16	0.016	0.014
p__Bacteroidetes__g__Paraprevotella_OTU2680	0.39	0.42	1	1	0.66	0.65	0.52	1	0.98	1	0.15	0.055	0.03	0.0083
p__Bacteroidetes__g__Bacteroides__s__coprophilus_OTU361	0.41	0.44	1	0.97	0.48	1	0.96	0.81	0.44	0.95	0.083	0.17	0.095	0.046
p__Bacteroidetes__g__Bacteroides_OTU3647	0.43	0.46	1	0.93	0.91	0.88	0.7	0.65	0.46	0.99	0.18	0.23	0.1	0.069
p__Bacteroidetes__g__Prevotella__s__stercorea_OTU3342	0.43	0.46	1	0.93	0.75	0.86	0.43	1	0.92	0.94	0.14	0.076	0.078	0.019
p__Proteobacteria__g__Ruminobacter_OTU399	0.44	0.46	1	0.9	0.99	0.69	0.67	0.63	0.61	1	0.42	0.49	0.068	0.056
p__Firmicutes__g__Oscillospira_OTU1874	0.44	0.46	1	0.91	0.93	0.97	0.59	0.83	0.39	0.92	0.13	0.15	0.1	0.058
p__Fusobacteria__f__Fusobacteriaceae_OTU1999	0.44	0.46	1	0.9	0.85	0.8	0.44	0.99	0.86	0.96	0.15	0.096	0.072	0.021
p__Firmicutes__g__Phascolarctobacterium_OTU1521	0.48	0.5	1	0.84	0.81	0.99	0.77	0.78	0.43	0.95	0.34	0.54	0.25	0.069
p__Firmicutes__g__Ruminococcus_OTU3437	0.48	0.5	1	0.82	0.96	1	0.56	0.98	0.42	0.74	0.2	0.24	0.2	0.081
p__Bacteroidetes__g__Prevotella__s__copri_OTU3727	0.49	0.51	1	0.81	0.98	1	0.54	1	0.45	0.69	0.22	0.26	0.23	0.063
p__Bacteroidetes__g__Bacteroides_OTU2761	0.49	0.51	1	0.82	0.83	0.7	0.58	0.98	0.95	1	0.18	0.095	0.046	0.021
p__Bacteroidetes__g__Bacteroides_OTU2717	0.52	0.54	1	0.76	0.6	1	0.98	0.72	0.58	1	0.11	0.28	0.078	0.035
p__Bacteroidetes__g__Bacteroides__s__eggerthii_OTU2787	0.58	0.6	1	0.65	1	0.87	0.68	0.84	0.66	0.99	0.12	0.14	0.048	0.015
p__Firmicutes__g__Enterococcus_OTU3135	0.6	0.62	1	0.63	0.95	0.83	0.61	0.98	0.89	0.99	0.16	0.12	0.08	0.046
p__Proteobacteria__g__Aggregatibacter_OTU3617	0.65	0.67	1	0.55	0.94	1	0.78	0.98	0.58	0.86	0.19	0.16	0.18	0.25
p__Proteobacteria__g__Comamonas_OTU873	0.69	0.7	1	0.48	0.94	0.83	0.75	0.98	0.96	1	0.13	0.091	0.055	0.042
p__Bacteroidetes__g__Bacteroides__s__eggerthii_OTU1256	0.7	0.71	1	0.48	1	0.64	0.98	0.79	1	0.92	0.096	0.087	0.032	0.076
p__Firmicutes__g__Roseburia_OTU3385	0.71	0.72	1	0.46	0.84	0.99	0.73	0.99	0.99	0.94	0.12	0.072	0.1	0.042
p__Bacteroidetes__g__Prevotella__s__stercorea_OTU111	0.73	0.74	1	0.44	0.88	0.88	0.8	1	0.99	1	0.14	0.061	0.042	0.021
p__Firmicutes__g__Lactobacillus__s__ruminis_OTU1858	0.86	0.87	1	0.26	0.86	0.97	0.96	1	1	1	0.12	0.073	0.087	0.082
p__Firmicutes__g__Acidaminococcus_OTU3868	0.88	0.88	1	0.22	0.94	0.99	0.99	0.91	0.92	1	0.12	0.16	0.089	0.092
p__Firmicutes__g__Ruminococcus__s__callidus_OTU980	0.93	0.93	1	0.15	0.99	0.94	0.97	0.99	1	1	0.12	0.097	0.073	0.081

## Sheet: species
Taxa	P Infection.category	FDR Infection.category	P adjusted Infection.category	F Value Infection.category	P (Tukeys) FU-FI	P (Tukeys) SI-FI	P (Tukeys) SU-FI	P (Tukeys) SI-FU	P (Tukeys) SU-FU	P (Tukeys) SU-SI	FI mean	FU mean	SI mean	SU mean
Streptococcus_infantis	0	0	0	210	0.95	2.6e-10	2.6e-10	2.6e-10	2.6e-10	0.26	0.17	0.26	4.05	3.6
Unclassified.Gemellaceae__Unclassified.Gemellaceae	0	0	0	190	0.97	2.6e-10	2.6e-10	2.6e-10	2.6e-10	0.89	0.052	0.081	1.43	1.5
Fusobacterium__Unclassified.Fusobacterium	0	0	0	170	0.88	2.6e-10	2.6e-10	2.6e-10	2.6e-10	0.88	0.041	0.083	1.2	1.27
Unclassified.F16__Unclassified.F16	0	0	0	170	0.99	2.6e-10	2.6e-10	2.6e-10	2.6e-10	0.31	0.0055	0.0095	0.27	0.24
Granulicatella__Unclassified.Granulicatella	0	0	0	170	0.99	2.6e-10	2.6e-10	2.6e-10	2.6e-10	0.28	0.064	0.088	1.36	1.55
Actinomyces__Unclassified.Actinomyces	0	0	0	150	0.99	2.6e-10	2.6e-10	2.6e-10	2.6e-10	0.056	0.13	0.16	2.06	2.51
Streptococcus__Unclassified.Streptococcus	0	0	0	140	0.84	2.6e-10	2.6e-10	2.6e-10	2.6e-10	1	0.32	0.42	2.65	2.64
Parvimonas__Unclassified.Parvimonas	0	0	0	140	0.98	2.6e-10	2.6e-10	2.6e-10	2.6e-10	0.77	0.019	0.033	0.67	0.73
Porphyromonas__Unclassified.Porphyromonas	0	0	0	130	0.99	2.6e-10	2.6e-10	2.6e-10	2.6e-10	0.89	0.035	0.06	1.32	1.4
Tannerella__Unclassified.Tannerella	0	0	0	130	0.92	2.6e-10	2.6e-10	2.6e-10	2.6e-10	0.0076	0.01	0.024	0.44	0.33
Catonella__Unclassified.Catonella	0	0	0	120	0.98	2.6e-10	2.6e-10	2.6e-10	2.6e-10	0.99	0.005	0.011	0.29	0.28
Unclassified.TM73__Unclassified.TM73	0	0	0	120	0.93	2.6e-10	2.6e-10	2.6e-10	2.6e-10	0.16	0.069	0.11	1.38	1.16
Rothia_mucilaginosa	0	0	0	120	0.99	2.6e-10	2.6e-10	2.6e-10	2.6e-10	0.21	0.088	0.12	1.99	2.36
Bulleidia_moorei	0	0	0	100	1	2.6e-10	2.6e-10	2.6e-10	2.6e-10	1	0.0057	0.0055	0.23	0.23
Mogibacterium__Unclassified.Mogibacterium	0	0	0	100	1	2.6e-10	2.6e-10	2.6e-10	2.6e-10	0.02	0.013	0.016	0.44	0.33
Moryella__Unclassified.Moryella	0	0	0	100	1	2.6e-10	2.6e-10	2.6e-10	2.6e-10	0.86	0.016	0.024	0.56	0.61
Peptostreptococcus__Unclassified.Peptostreptococcus	0	0	0	100	0.98	2.6e-10	2.6e-10	2.6e-10	2.6e-10	0.052	0.019	0.034	0.7	0.54
Peptococcus__Unclassified.Peptococcus	0	0	0	100	0.94	2.6e-10	2.6e-10	2.6e-10	2.6e-10	0.68	0.0043	0.011	0.21	0.19
TG5__Unclassified.TG5	0	0	0	99	0.99	2.6e-10	2.6e-10	2.6e-10	2.6e-10	0.62	0.039	0.05	0.69	0.61
Capnocytophaga__Unclassified.Capnocytophaga	0	0	0	99	0.97	2.6e-10	2.6e-10	2.6e-10	2.6e-10	0.58	0.01	0.027	0.55	0.63
Capnocytophaga_ochracea	0	0	0	99	0.95	2.6e-10	2.6e-10	2.6e-10	2.6e-10	0.48	0.014	0.03	0.56	0.49
Eikenella__Unclassified.Eikenella	0	0	0	96	0.91	2.6e-10	2.6e-10	2.6e-10	2.6e-10	0.54	0.015	0.03	0.41	0.36
Unclassified.Weeksellaceae__Unclassified.Weeksellaceae	0	0	0	93	1	2.6e-10	2.6e-10	2.6e-10	2.6e-10	0.99	0.0048	0.0073	0.26	0.26
Prevotella_melaninogenica	0	0	0	91	0.99	2.6e-10	2.6e-10	2.6e-10	2.6e-10	0.94	0.064	0.095	1.73	1.83
Rothia_aeria	0	0	0	85	0.96	2.6e-10	2.6e-10	2.6e-10	2.6e-10	0.028	0.007	0.02	0.43	0.32
Porphyromonas_endodontalis	0	0	4e-22	77	0.99	2.6e-10	2.6e-10	2.6e-10	2.6e-10	0.96	0.021	0.037	0.78	0.82
Prevotella_nanceiensis	0	0	4e-22	77	0.98	2.6e-10	2.6e-10	2.6e-10	2.6e-10	1	0.0045	0.014	0.33	0.33
Leptotrichia__Unclassified.Leptotrichia	0	0	9e-22	75	0.94	2.6e-10	2.6e-10	2.6e-10	2.6e-10	0.31	0.043	0.096	1.47	1.22
Campylobacter__Unclassified.Campylobacter	0	3e-22	6.2e-21	71	0.99	2.6e-10	2.6e-10	2.6e-10	2.6e-10	0.76	0.012	0.017	0.21	0.23
Unclassified.Mogibacteriaceae__Unclassified.Mogibacteriaceae	1e-22	4e-22	9.7e-21	70	1	2.6e-10	2.6e-10	2.6e-10	2.6e-10	0.98	0.16	0.16	0.82	0.85
Prevotella_pallens	1e-22	5e-22	1.3e-20	69	0.98	2.6e-10	2.6e-10	2.6e-10	2.6e-10	0.86	0.017	0.031	0.52	0.57
Treponema_socranskii	5e-22	2.9e-21	7.8e-20	65	0.98	2.6e-10	2.6e-10	2.6e-10	2.6e-10	1	0.0036	0.0082	0.15	0.15
Lautropia__Unclassified.Lautropia	5e-22	2.9e-21	7.9e-20	65	1	2.6e-10	2.6e-10	2.6e-10	4.8e-10	0.058	0.015	0.02	0.55	0.4
Corynebacterium_durum	6e-22	3.3e-21	9.5e-20	65	1	2.6e-10	2.6e-10	2.6e-10	2.8e-10	0.26	0.0064	0.0082	0.19	0.15
Haemophilus__Unclassified.Haemophilus	7e-22	3.8e-21	1.1e-19	64	1	2.6e-10	2.6e-10	2.6e-10	2.6e-10	0.48	0.0068	0.0059	0.27	0.23
Selenomonas__Unclassified.Selenomonas	7e-22	4e-21	1.2e-19	64	0.91	2.6e-10	3.5e-10	2.6e-10	2.2e-08	0.0038	0.055	0.11	1.28	0.84
Prevotella_tannerae	8e-22	4e-21	1.2e-19	64	0.99	2.6e-10	2.6e-10	2.6e-10	2.7e-10	0.46	0.0075	0.014	0.29	0.24
Cardiobacterium__Unclassified.Cardiobacterium	1.4e-21	7.2e-21	2.2e-19	63	0.98	2.6e-10	2.2e-09	2.6e-10	1.3e-07	0.00054	0.0075	0.015	0.31	0.18
Aggregatibacter_segnis	2.1e-21	1.1e-20	3.3e-19	62	0.99	2.6e-10	2.6e-10	2.6e-10	2.7e-10	0.64	0.022	0.033	0.45	0.39
Neisseria_subflava	2.3e-21	1.1e-20	3.6e-19	62	1	2.7e-10	2.6e-10	6.8e-10	2.6e-10	0.078	0.061	0.076	1.38	1.87
Atopobium__Unclassified.Atopobium	5.1e-21	2.4e-20	8e-19	60	1	2.6e-10	2.6e-10	2.6e-10	2.6e-10	0.98	0.02	0.03	0.57	0.6
Lachnoanaerobaculum_orale	6.6e-21	3.1e-20	1e-18	59	0.97	2.6e-10	2.6e-10	2.7e-10	2.6e-10	0.85	0.0059	0.016	0.28	0.3
Unclassified.SR1__Unclassified.SR1	1e-19	4.6e-19	1.5e-17	54	0.99	2.6e-10	2.8e-10	2.6e-10	2.1e-09	0.22	0.0077	0.015	0.35	0.27
Mycoplasma__Unclassified.Mycoplasma	1.1e-19	4.9e-19	1.7e-17	54	1	2.6e-10	2.6e-10	2.6e-10	3.1e-10	0.87	0.0027	0.0064	0.23	0.2
Paludibacter__Unclassified.Paludibacter	1.5e-19	6.5e-19	2.3e-17	53	0.99	2.6e-10	2.6e-10	2.6e-10	2.9e-10	0.98	0.0034	0.0073	0.14	0.13
Prevotella_intermedia	2.3e-19	9.8e-19	3.5e-17	52	1	3e-10	2.6e-10	2.5e-09	2.6e-10	0.24	0.0082	0.014	0.33	0.42
Streptococcus_anginosus	3.3e-19	1.4e-18	5e-17	52	1	2.6e-10	7.9e-10	2.6e-10	1.3e-08	0.07	0.062	0.064	0.7	0.51
Haemophilus_parainfluenzae	7.5e-19	3.1e-18	1.1e-16	50	0.053	3.1e-10	2.6e-10	5.9e-06	3.2e-10	0.11	0.2	0.45	1.15	1.49
Corynebacterium__Unclassified.Corynebacterium	1.8e-18	7.2e-18	2.7e-16	49	0.98	2.6e-10	2.6e-10	2.7e-10	6.5e-10	0.93	0.01	0.024	0.41	0.38
Filifactor__Unclassified.Filifactor	1.9e-18	7.4e-18	2.8e-16	48	0.99	2.6e-10	2.6e-10	2.7e-10	5.1e-10	0.95	0.01	0.026	0.68	0.63
Prevotella_nigrescens	2.2e-18	8.5e-18	3.2e-16	48	1	2.6e-10	2.6e-10	2.8e-10	3.9e-10	0.98	0.0061	0.0086	0.17	0.17
Treponema_amylovorum	2.5e-18	9.4e-18	3.6e-16	48	1	2.6e-10	2.6e-10	4.8e-10	2.8e-10	0.96	0.0045	0.0091	0.23	0.25
Unclassified.Rs045__Unclassified.Rs045	4.1e-18	1.5e-17	5.9e-16	47	0.95	2.6e-10	2.8e-10	2.7e-10	3.9e-09	0.69	0.013	0.032	0.42	0.36
Neisseria__Unclassified.Neisseria	1.2e-17	4.4e-17	1.7e-15	45	0.99	2.6e-10	1.7e-09	2.6e-10	7.9e-08	0.17	0.01	0.025	0.6	0.44
Unclassified.Acidaminobacteraceae__Unclassified.Acidaminobacteraceae	1.8e-17	6.4e-17	2.6e-15	45	1	2.6e-10	3.1e-10	2.8e-10	2e-09	0.82	0.0041	0.005	0.2	0.17
Schwartzia__Unclassified.Schwartzia	1.5e-16	5.2e-16	2.1e-14	41	0.97	2.6e-10	5.5e-10	3.8e-10	3.2e-08	0.71	0.018	0.033	0.37	0.32
Unclassified.CW040__Unclassified.CW040	3.3e-16	1.1e-15	4.6e-14	40	0.99	2.8e-10	2.8e-10	2.5e-09	2.1e-09	1	0.025	0.044	0.6	0.61
Selenomonas_noxia	1.7e-15	5.7e-15	2.4e-13	37	0.98	2.7e-10	1e-09	1.3e-09	5.2e-08	0.87	0.021	0.037	0.5	0.44
Oribacterium__Unclassified.Oribacterium	1.8e-15	6e-15	2.5e-13	37	0.57	5.9e-10	2.1e-09	3.7e-10	7.6e-10	0.99	0.15	0.058	0.85	0.82
Rothia_dentocariosa	2e-15	6.5e-15	2.7e-13	37	0.98	6.1e-10	2.8e-10	3.1e-08	2.7e-09	0.96	0.016	0.035	0.44	0.47
Abiotrophia__Unclassified.Abiotrophia	2.5e-15	8e-15	3.4e-13	37	0.98	2.6e-10	0.00037	2.6e-10	0.0036	0.00013	0.0043	0.02	0.51	0.22
Anaerovorax__Unclassified.Anaerovorax	2.9e-15	9.2e-15	3.9e-13	36	1	2.6e-10	6.8e-09	5.8e-10	2.2e-07	0.58	0.0016	0.0045	0.15	0.12
Atopobium_rimae	8.6e-15	2.7e-14	1.2e-12	35	0.98	2.6e-10	7.1e-08	5.7e-10	3e-06	0.27	0.0095	0.02	0.3	0.22
Unclassified.Tissierellaceae__Unclassified.Tissierellaceae	7.8e-14	2.4e-13	1e-11	32	1	2.8e-10	2.4e-07	1.5e-09	4.3e-06	0.36	0.0048	0.0077	0.18	0.14
Veillonella_parvula	2e-13	5.9e-13	2.6e-11	30	0.95	2.2e-09	2.4e-09	2.1e-07	2.2e-07	1	0.55	0.64	1.93	1.92
Johnsonella_ignava	2e-13	5.9e-13	2.6e-11	30	1	8.9e-07	3e-10	6.8e-06	1.3e-09	0.3	0.00091	0	0.11	0.15
Shuttleworthia_satelles	3.4e-12	9.9e-12	4.4e-10	26	1	1.5e-09	6.4e-07	4.2e-08	9.4e-06	0.68	0.0055	0.0082	0.17	0.14
Unclassified.Actinomycetaceae__Unclassified.Actinomycetaceae	4.5e-12	1.3e-11	5.8e-10	26	0.99	8.8e-10	2.1e-06	3.1e-08	3.5e-05	0.46	0.0023	0.0055	0.12	0.09
Unclassified	1e-11	2.8e-11	1.3e-09	25	1	4.7e-07	1e-08	4.2e-06	1.5e-07	0.9	3.26	3.27	1.79	1.57
Faecalibacterium_prausnitzii	2.9e-11	8.1e-11	3.7e-09	24	0.59	1.5e-07	1.2e-08	6.9e-05	8.8e-06	0.97	2	1.75	0.51	0.38
Unclassified.BD15__Unclassified.BD15	8.1e-11	2.2e-10	1e-08	22	1	3.6e-10	0.02	5.3e-09	0.061	0.0014	0.00091	0.0041	0.16	0.06
Blvii28__Unclassified.Blvii28	2.9e-10	7.9e-10	3.6e-08	21	0.94	7.2e-07	1.8e-07	3.5e-05	1.1e-05	0.99	0.008	0.021	0.17	0.18
Unclassified.Leptotrichiaceae__Unclassified.Leptotrichiaceae	6e-10	1.6e-09	7.4e-08	20	1	5.5e-08	2e-05	1.2e-06	0.0002	0.68	0.0032	0.012	0.41	0.32
Veillonella_dispar	1.1e-09	2.9e-09	1.4e-07	19	0.36	7.1e-06	3.7e-08	0.0035	6.5e-05	0.76	0.39	0.73	1.76	2.08
Veillonella__Unclassified.Veillonella	1.9e-09	5e-09	2.3e-07	19	0.69	5.4e-06	1.6e-07	0.00077	4.7e-05	0.91	0.034	0.095	0.39	0.45
Lachnospira__Unclassified.Lachnospira	6.9e-09	1.8e-08	8.3e-07	17	0.32	0.00098	5.6e-06	3.7e-05	2.2e-07	0.7	0.52	0.63	0.21	0.11
Unclassified.BS11__Unclassified.BS11	4.7e-08	1.2e-07	5.6e-06	15	1	0.075	6.1e-08	0.12	7.1e-07	0.014	0.0025	0.0018	0.079	0.2
Prevotella_copri	6.4e-08	1.6e-07	7.6e-06	15	0.88	0.00089	5.8e-06	0.00049	4.7e-06	0.72	4.37	4.73	1.95	1.14
Sutterella__Unclassified.Sutterella	9.9e-08	2.4e-07	1.2e-05	15	0.37	0.0025	4.7e-05	0.00012	2.3e-06	0.82	1.3	1.6	0.46	0.21
Oscillospira__Unclassified.Oscillospira	1e-07	2.4e-07	1.2e-05	14	0.78	7e-05	4e-06	0.0037	0.0004	0.94	1.15	1.01	0.28	0.15
Ruminococcus_gnavus	1.1e-07	2.7e-07	1.3e-05	14	0.81	0.0013	1.1e-05	0.00046	5.5e-06	0.75	0.7	0.78	0.26	0.12
Prevotella_stercorea	1.9e-07	4.5e-07	2.2e-05	14	0.77	3.8e-05	1.5e-05	0.0024	0.0012	1	2.41	2.11	0.52	0.43
Subdoligranulum_variabile	2.3e-06	5.4e-06	0.00026	11	0.29	0.00044	2.5e-05	0.072	0.011	0.93	0.11	0.082	0.025	0.0092
Phascolarctobacterium__Unclassified.Phascolarctobacterium	2.6e-06	6.1e-06	0.00029	11	1	0.0013	6.9e-05	0.0048	0.00041	0.92	3.05	3.02	0.99	0.56
Unclassified.S247__Unclassified.S247	8.1e-06	1.9e-05	0.00091	10	0.86	0.00064	0.00019	0.013	0.0055	0.99	0.81	0.71	0.18	0.12
Unclassified.Lachnospiraceae__Unclassified.Lachnospiraceae	8.4e-06	1.9e-05	0.00093	10	1	0.00059	0.0007	0.0022	0.0026	1	0.57	0.56	0.17	0.18
Ruminococcus__Unclassified.Ruminococcus	1.3e-05	2.9e-05	0.0014	9.7	1	0.0057	0.00017	0.013	0.00068	0.85	0.56	0.56	0.17	0.06
Blautia__Unclassified.Blautia	1.4e-05	3.1e-05	0.0015	9.7	1	0.0059	0.00014	0.018	0.0008	0.82	0.46	0.45	0.18	0.092
Collinsella_aerofaciens	1.7e-05	3.7e-05	0.0018	9.5	0.71	0.0018	0.00015	0.05	0.0088	0.94	0.44	0.36	0.11	0.05
Coprococcus_catus	1.8e-05	3.9e-05	0.0019	9.5	0.81	0.0053	0.0016	0.0018	0.00055	0.99	0.12	0.14	0.033	0.023
Unclassified.Ruminococcaceae__Unclassified.Ruminococcaceae	2e-05	4.3e-05	0.0021	9.4	0.84	0.0011	0.00036	0.022	0.0096	0.99	0.97	0.84	0.17	0.11
Roseburia__Unclassified.Roseburia	2.6e-05	5.5e-05	0.0027	9.1	0.97	0.0011	0.00083	0.01	0.0083	1	0.61	0.57	0.17	0.16
Coprococcus__Unclassified.Coprococcus	2.6e-05	5.5e-05	0.0027	9.1	0.21	0.042	0.007	0.0012	0.00016	0.96	0.47	0.63	0.2	0.13
Dorea_formicigenerans	2.8e-05	5.8e-05	0.0029	9.1	1	0.0039	0.00052	0.011	0.0021	0.97	0.3	0.3	0.098	0.064
Blautia_obeum	5.1e-05	0.00011	0.0052	8.5	0.91	0.01	0.00021	0.08	0.0044	0.79	0.15	0.13	0.053	0.02
Butyrivibrio__Unclassified.Butyrivibrio	0.00017	0.00035	0.017	7.4	0.98	0.00024	0.39	0.00038	0.32	0.14	0.042	0.028	0.26	0.12
Desulfovibrio__Unclassified.Desulfovibrio	0.00027	0.00055	0.027	7.1	0.28	0.0049	0.002	0.28	0.17	1	0.44	0.3	0.11	0.086
Dorea__Unclassified.Dorea	0.00029	0.00058	0.029	7	0.88	0.0077	0.0021	0.074	0.029	0.99	0.28	0.24	0.061	0.034
Escherichia_coli	0.00039	0.00077	0.038	6.7	0.54	0.016	0.0012	0.28	0.061	0.91	1.29	0.98	0.4	0.16
Butyricimonas__Unclassified.Butyricimonas	0.00041	0.0008	0.04	6.7	0.61	0.0076	0.0025	0.16	0.08	0.99	0.41	0.32	0.1	0.068
Unclassified.Coriobacteriaceae__Unclassified.Coriobacteriaceae	0.00043	0.00083	0.041	6.7	1	0.033	0.0023	0.064	0.0068	0.89	0.23	0.23	0.084	0.037
Bilophila__Unclassified.Bilophila	0.00049	0.00094	0.047	6.5	0.94	0.022	0.002	0.12	0.02	0.92	0.34	0.31	0.13	0.071
Parabacteroides_distasonis	0.00051	0.00097	0.048	6.5	1	0.015	0.005	0.04	0.017	0.99	0.25	0.24	0.066	0.044
Bacteroides__Unclassified.Bacteroides	0.00072	0.0014	0.067	6.2	0.41	0.18	0.022	0.019	0.0016	0.9	1.32	1.77	0.58	0.27
Dehalobacterium__Unclassified.Dehalobacterium	0.00087	0.0016	0.08	6	0.24	0.017	0.0036	0.52	0.27	0.98	0.1	0.06	0.02	0.0067
Unclassified.Desulfovibrionaceae__Unclassified.Desulfovibrionaceae	0.00093	0.0017	0.085	6	0.37	0.0049	0.012	0.22	0.34	1	0.12	0.086	0.024	0.032
Roseburia_faecis	0.0012	0.0022	0.11	5.8	1	0.082	0.0029	0.18	0.012	0.78	0.93	0.9	0.45	0.22
Clostridium_celatum	0.0014	0.0025	0.12	5.6	0.99	0.054	0.011	0.054	0.012	0.96	0.26	0.28	0.083	0.042
Unclassified.Erysipelotrichaceae__Unclassified.Erysipelotrichaceae	0.0024	0.0043	0.21	5.2	0.67	0.39	0.015	0.11	0.0028	0.64	0.087	0.11	0.048	0.011
Unclassified.Clostridiaceae__Unclassified.Clostridiaceae	0.0027	0.0048	0.23	5.1	0.99	0.076	0.017	0.072	0.018	0.97	0.16	0.17	0.044	0.017
Unclassified.Victivallaceae__Unclassified.Victivallaceae	0.0048	0.0085	0.41	4.6	0.17	0.043	0.021	0.8	0.65	1	0.27	0.12	0.038	0.016
Prevotella__Unclassified.Prevotella	0.005	0.0088	0.42	4.6	0.29	0.034	0.021	0.62	0.52	1	2.05	1.58	1.14	1.08
Bacteroides_ovatus	0.0063	0.011	0.53	4.4	0.039	0.86	0.6	0.042	0.014	0.98	0.29	0.65	0.16	0.087
Parabacteroides__Unclassified.Parabacteroides	0.0075	0.013	0.62	4.3	0.99	0.09	0.02	0.23	0.075	0.97	0.24	0.22	0.087	0.048
Turicibacter__Unclassified.Turicibacter	0.0089	0.015	0.73	4.1	0.93	0.09	0.09	0.054	0.054	1	0.046	0.055	0	0
Blautia_producta	0.0092	0.016	0.75	4.1	0.91	0.32	0.032	0.18	0.017	0.83	0.086	0.1	0.033	0
Lactobacillus__Unclassified.Lactobacillus	0.01	0.017	0.8	4	0.81	0.0046	0.9	0.07	1	0.13	0.0059	0.025	0.098	0.024
Unclassified.Rikenellaceae__Unclassified.Rikenellaceae	0.011	0.018	0.87	3.9	0.92	0.085	0.027	0.33	0.15	0.98	0.27	0.23	0.084	0.048
Succinivibrio__Unclassified.Succinivibrio	0.012	0.019	0.94	3.9	1	0.045	0.089	0.098	0.17	1	1.15	1.12	0.21	0.3
SMB53__Unclassified.SMB53	0.012	0.019	0.94	3.9	0.46	0.39	0.17	0.066	0.02	0.98	0.049	0.072	0.017	0.0067
Megasphaera__Unclassified.Megasphaera	0.012	0.019	0.94	3.9	0.41	0.39	0.2	0.056	0.022	0.99	0.42	0.18	0.72	0.79
Odoribacter__Unclassified.Odoribacter	0.016	0.026	1	3.6	0.69	0.07	0.047	0.47	0.38	1	0.38	0.31	0.19	0.17
Anaerostipes__Unclassified.Anaerostipes	0.02	0.032	1	3.4	0.93	0.069	0.075	0.28	0.29	1	0.36	0.31	0.12	0.12
Ruminococcus_bromii	0.024	0.038	1	3.3	0.98	0.13	0.059	0.32	0.18	0.99	0.13	0.12	0.028	0.012
Catenibacterium__Unclassified.Catenibacterium	0.024	0.038	1	3.3	0.99	0.37	0.047	0.34	0.052	0.85	0.21	0.23	0.096	0.024
Victivallis_vadensis	0.026	0.04	1	3.3	0.24	0.099	0.099	0.88	0.88	1	0.065	0.027	0.0058	0.0058
Unclassified.Anaeroplasmataceae__Unclassified.Anaeroplasmataceae	0.033	0.051	1	3	0.18	0.7	0.7	0.072	0.072	1	0.036	0.09	0	0
Slackia__Unclassified.Slackia	0.033	0.051	1	3.1	0.92	0.18	0.056	0.5	0.25	0.98	0.062	0.05	0.012	0
Coprococcus_eutactus	0.035	0.053	1	3	1	0.072	0.23	0.13	0.34	0.97	0.4	0.39	0.11	0.17
Bacteroides_caccae	0.036	0.054	1	3	0.18	0.92	0.52	0.18	0.038	0.93	0.19	0.35	0.12	0.047
Unclassified.Barnesiellaceae__Unclassified.Barnesiellaceae	0.044	0.066	1	2.8	0.2	0.82	0.66	0.12	0.068	1	0.083	0.17	0.038	0.022
Synergistes__Unclassified.Synergistes	0.045	0.067	1	2.8	0.57	0.098	0.15	0.65	0.75	1	0.087	0.055	0.015	0.021
Clostridium__Unclassified.Clostridium	0.049	0.072	1	2.7	0.095	0.98	0.79	0.54	0.058	0.71	0.054	0.11	0.066	0.026
Bacteroides_uniformis	0.053	0.078	1	2.7	0.79	0.47	0.22	0.2	0.081	0.98	0.44	0.57	0.2	0.12
Clostridium_bifermentans	0.071	0.1	1	2.4	0.25	0.99	0.58	0.35	0.063	0.87	0.048	0.097	0.038	0.0067
Treponema__Unclassified.Treponema	0.074	0.11	1	2.4	0.71	0.46	0.41	0.16	0.14	1	0.18	0.064	0.39	0.4
CF231__Unclassified.CF231	0.082	0.12	1	2.3	1	0.35	0.16	0.39	0.2	0.98	0.27	0.28	0.068	0.014
Megamonas__Unclassified.Megamonas	0.094	0.13	1	2.2	0.65	0.7	0.39	0.27	0.11	0.98	0.59	0.83	0.31	0.17
Dialister__Unclassified.Dialister	0.11	0.16	1	2.1	0.5	0.87	0.093	0.99	0.68	0.59	0.56	0.44	0.48	0.3
Anaerovibrio__Unclassified.Anaerovibrio	0.13	0.18	1	1.9	1	0.39	0.23	0.46	0.3	0.99	0.32	0.32	0.075	0.025
X02d06__Unclassified.02d06	0.15	0.21	1	1.8	0.7	0.35	0.22	0.89	0.77	1	0.082	0.047	0.016	0.005
Unclassified.YS2__Unclassified.YS2	0.15	0.21	1	1.8	0.95	0.47	0.4	0.33	0.28	1	0.13	0.17	0.012	0.0025
Ruminococcus_torques	0.15	0.21	1	1.8	0.23	0.98	0.93	0.32	0.22	1	0.078	0.16	0.057	0.044
Butyrivibrio_crossotus	0.17	0.23	1	1.7	1	0.34	0.3	0.53	0.49	1	0.27	0.24	0.038	0.028
Bacteroides_acidifaciens	0.17	0.23	1	1.7	0.16	0.83	1	0.87	0.35	0.86	0.0055	0.07	0.038	0
Bacteroides_fragilis	0.18	0.24	1	1.7	0.79	0.34	0.28	0.84	0.77	1	0.5	0.32	0.1	0.074
Aggregatibacter__Unclassified.Aggregatibacter	0.18	0.24	1	1.7	0.96	0.86	0.25	0.7	0.18	0.83	0.19	0.16	0.24	0.31
Clostridium_citroniae	0.19	0.25	1	1.6	0.99	0.28	0.39	0.52	0.63	1	0.088	0.076	0.012	0.02
Mitsuokella__Unclassified.Mitsuokella	0.2	0.26	1	1.6	0.69	0.75	0.61	1	0.23	0.29	0.023	0.0027	0	0.052
Ruminococcus_callidus	0.22	0.28	1	1.5	0.96	0.71	0.38	0.54	0.27	0.97	0.26	0.29	0.16	0.1
Lactobacillus_zeae	0.22	0.28	1	1.5	0.2	0.74	1	0.95	0.51	0.87	0.0077	0.043	0.03	0.0092
Clostridium_perfringens	0.22	0.28	1	1.5	0.97	0.65	0.39	0.52	0.3	0.99	0.14	0.17	0.054	0.022
Unclassified.Bacteroidales__Unclassified.Bacteroidales	0.23	0.29	1	1.5	0.58	0.41	0.42	0.96	0.96	1	0.45	0.3	0.23	0.23
Lactococcus_garvieae	0.23	0.29	1	1.5	0.78	0.43	0.32	0.9	0.82	1	0.18	0.12	0.052	0.036
Unclassified.Peptostreptococcaceae__Unclassified.Peptostreptococcaceae	0.24	0.3	1	1.4	0.59	0.98	0.64	0.6	0.2	0.91	0.22	0.28	0.2	0.15
Unclassified.Christensenellaceae__Unclassified.Christensenellaceae	0.26	0.33	1	1.4	0.96	0.6	0.28	0.87	0.58	0.97	0.17	0.14	0.07	0.024
Paraprevotella__Unclassified.Paraprevotella	0.28	0.35	1	1.3	0.9	0.41	0.42	0.8	0.81	1	0.25	0.18	0.058	0.06
Bacteroides_plebeius	0.29	0.36	1	1.3	0.96	0.82	0.43	0.67	0.31	0.95	0.47	0.55	0.29	0.15
Desulfovibrio_D168	0.3	0.37	1	1.2	0.41	0.58	0.62	1	1	1	0.051	0.0091	0.0083	0.01
Methanobrevibacter__Unclassified.Methanobrevibacter	0.32	0.39	1	1.2	0.68	0.5	0.48	0.97	0.96	1	0.082	0.033	0.005	0.0025
vadinCA11__Unclassified.vadinCA11	0.33	0.4	1	1.1	0.97	0.67	0.58	0.54	0.46	1	0.17	0.21	0.027	0.0075
Providencia__Unclassified.Providencia	0.33	0.4	1	1.2	0.56	0.57	0.54	1	0.99	1	0.088	0.036	0.023	0.022
Unclassified.Elusimicrobiaceae__Unclassified.Elusimicrobiaceae	0.35	0.42	1	1.1	0.79	0.81	0.8	0.45	0.44	1	0.1	0.18	0.016	0.014
Lactococcus__Unclassified.Lactococcus	0.36	0.43	1	1.1	0.89	0.69	0.37	0.97	0.78	0.97	0.065	0.048	0.032	0.017
Lachnobacterium__Unclassified.Lachnobacterium	0.37	0.44	1	1.1	0.85	0.49	0.55	0.9	0.93	1	0.18	0.12	0.048	0.058
Clostridium_sordellii	0.38	0.45	1	1	1	0.71	0.43	0.82	0.58	0.98	0.044	0.041	0.017	0.005
Unclassified.Paraprevotellaceae__Unclassified.Paraprevotellaceae	0.39	0.46	1	1	0.8	0.57	0.52	0.95	0.93	1	0.089	0.05	0.019	0.015
Alistipes_indistinctus	0.39	0.46	1	1	0.89	0.9	0.64	0.66	0.39	0.98	0.028	0.041	0.012	0
Eubacterium_biforme	0.4	0.46	1	0.99	0.99	0.62	0.67	0.57	0.61	1	0.058	0.063	0.031	0.032
Clostridium_symbiosum	0.4	0.46	1	0.99	0.97	0.59	0.5	0.84	0.77	1	0.044	0.035	0.01	0.0058
Acinetobacter_guillouiae	0.4	0.46	1	1	0.39	1	1	0.62	0.62	1	0.0052	0.13	0	0
Lactobacillus_plantarum	0.42	0.48	1	0.96	0.52	1	0.94	0.78	0.43	0.96	0.015	0.038	0.017	0.0033
Bifidobacterium_adolescentis	0.42	0.48	1	0.96	0.72	0.7	0.51	1	0.96	0.99	0.1	0.057	0.043	0.026
Ruminobacter__Unclassified.Ruminobacter	0.44	0.5	1	0.9	0.99	0.69	0.67	0.63	0.61	1	0.42	0.49	0.068	0.056
Unclassified.Mollicutes__Unclassified.Mollicutes	0.5	0.56	1	0.8	0.65	0.71	0.71	1	1	1	0.04	0.005	0	0
Unclassified.Streptophyta__Unclassified.Streptophyta	0.53	0.59	1	0.74	1	0.92	0.55	0.91	0.57	0.95	0.16	0.16	0.22	0.28
Bacteroides_eggerthii	0.55	0.61	1	0.7	0.99	0.61	0.76	0.79	0.89	1	0.19	0.17	0.06	0.085
Unclassified.Cerasicoccaceae__Unclassified.Cerasicoccaceae	0.57	0.63	1	0.68	0.93	0.68	0.68	0.94	0.94	1	0.056	0.032	0	0
Pediococcus__Unclassified.Pediococcus	0.58	0.64	1	0.66	0.66	0.77	0.84	1	1	1	0.033	0.0041	0.0025	0.0067
Enterococcus__Unclassified.Enterococcus	0.6	0.65	1	0.63	0.95	0.83	0.61	0.98	0.89	0.99	0.16	0.12	0.08	0.046
Arcobacter_cryaerophilus	0.6	0.65	1	0.62	0.73	0.79	0.79	1	1	1	0.042	0.0068	0.0025	0.0025
Clostridium_hiranonis	0.62	0.67	1	0.6	0.93	0.63	0.84	0.92	0.99	0.99	0.072	0.049	0.014	0.032
Lactobacillus_mucosae	0.63	0.67	1	0.58	0.67	0.99	0.78	0.94	1	0.95	0.014	0.039	0.022	0.04
Cetobacterium_somerae	0.64	0.68	1	0.57	0.96	0.98	0.75	0.91	0.59	0.96	0.051	0.064	0.038	0.016
Acidaminococcus__Unclassified.Acidaminococcus	0.68	0.72	1	0.51	0.92	0.68	0.9	0.95	1	0.99	0.27	0.2	0.12	0.18
Comamonas__Unclassified.Comamonas	0.69	0.73	1	0.48	0.94	0.83	0.75	0.98	0.96	1	0.13	0.091	0.055	0.042
Bacteroides_coprophilus	0.71	0.74	1	0.47	0.95	0.99	0.85	0.91	0.67	0.98	0.12	0.17	0.095	0.046
Unclassified.Clostridiales__Unclassified.Clostridiales	0.77	0.8	1	0.37	0.8	0.96	0.88	1	1	1	0.37	0.25	0.29	0.25
Unclassified.GMD14H09__Unclassified.GMD14H09	0.79	0.81	1	0.35	0.84	0.91	0.91	1	1	1	0.037	0	0	0
Enterobacter__Unclassified.Enterobacter	0.79	0.81	1	0.34	0.83	0.93	0.91	1	1	1	0.021	0	0.0025	0
Unclassified.Synergistaceae__Unclassified.Synergistaceae	0.83	0.85	1	0.29	0.82	0.95	0.99	1	0.98	1	0.022	0	0.005	0.013
Unclassified.R445B__Unclassified.R445B	0.85	0.87	1	0.27	0.99	0.9	0.9	0.97	0.97	1	0.02	0.014	0	0
Lactobacillus_ruminis	0.86	0.87	1	0.26	0.86	0.97	0.96	1	1	1	0.12	0.073	0.087	0.082
Unclassified.p253418B5__Unclassified.p253418B5	0.87	0.87	1	0.23	1	0.94	0.94	0.93	0.93	1	0.026	0.031	0	0
Rummeliibacillus__Unclassified.Rummeliibacillus	0.87	0.87	1	0.24	0.92	0.91	0.96	1	1	1	0.025	0.0055	0	0.0067
Bifidobacterium__Unclassified.Bifidobacterium	0.93	0.93	1	0.15	1	1	0.91	1	0.96	0.98	0.095	0.09	0.089	0.07

## Sheet: genus
Taxa	P Infection.category	FDR Infection.category	P adjusted Infection.category	F Value Infection.category	P (Tukeys) FU-FI	P (Tukeys) SI-FI	P (Tukeys) SU-FI	P (Tukeys) SI-FU	P (Tukeys) SU-FU	P (Tukeys) SU-SI	FI mean	FU mean	SI mean	SU mean
Oxalobacter	0.005	0.0082	0.28	4.6	0.042	0.069	0.042	0.99	0.96	1	0.058	0.015	0.0083	0.0042
Haemophilus	1.8e-19	7.4e-19	1.9e-17	53	0.056	2.7e-10	2.6e-10	1.7e-06	2.8e-10	0.14	0.2	0.45	1.19	1.51
Desulfovibrio	2.4e-05	4.8e-05	0.0017	9.2	0.095	0.00091	0.00039	0.25	0.16	1	0.47	0.3	0.11	0.091
Unclassified.Victivallaceae	0.0048	0.008	0.27	4.6	0.17	0.043	0.021	0.8	0.65	1	0.27	0.12	0.038	0.016
Unclassified.Anaeroplasmataceae	0.033	0.048	1	3	0.18	0.7	0.7	0.072	0.072	1	0.036	0.09	0	0
Unclassified.Barnesiellaceae	0.044	0.063	1	2.8	0.2	0.82	0.66	0.12	0.068	1	0.083	0.17	0.038	0.022
Dehalobacterium	0.00087	0.0015	0.053	6	0.24	0.017	0.0036	0.52	0.27	0.98	0.1	0.06	0.02	0.0067
Victivallis	0.026	0.038	1	3.3	0.24	0.099	0.099	0.88	0.88	1	0.065	0.027	0.0058	0.0058
Subdoligranulum	2.3e-06	5.2e-06	0.00018	11	0.29	0.00044	2.5e-05	0.072	0.011	0.93	0.11	0.082	0.025	0.0092
Lachnospira	6.9e-09	1.7e-08	5.9e-07	17	0.32	0.00098	5.6e-06	3.7e-05	2.2e-07	0.7	0.52	0.63	0.21	0.11
Sutterella	9.9e-08	2.4e-07	8.2e-06	15	0.37	0.0025	4.7e-05	0.00012	2.3e-06	0.82	1.3	1.6	0.46	0.21
Unclassified.Desulfovibrionaceae	0.00093	0.0016	0.056	6	0.37	0.0049	0.012	0.22	0.34	1	0.12	0.086	0.024	0.032
Coprococcus	9.5e-06	2e-05	0.0007	10	0.39	0.0059	0.0045	0.00034	0.00026	1	0.68	0.85	0.24	0.22
Megasphaera	0.012	0.019	0.64	3.9	0.41	0.39	0.2	0.056	0.022	0.99	0.42	0.18	0.72	0.79
SMB53	0.012	0.019	0.64	3.9	0.46	0.39	0.17	0.066	0.02	0.98	0.049	0.072	0.017	0.0067
Veillonella	1.8e-14	5.7e-14	1.7e-12	34	0.5	2.8e-09	2.7e-10	4e-06	4.3e-08	0.79	0.7	1.03	2.73	3.06
Dialister	0.11	0.15	1	2.1	0.5	0.87	0.093	0.99	0.68	0.59	0.56	0.44	0.48	0.3
Escherichia	0.00039	0.00073	0.026	6.7	0.54	0.016	0.0012	0.28	0.061	0.91	1.29	0.98	0.4	0.16
Providencia	0.33	0.41	1	1.2	0.56	0.57	0.54	1	0.99	1	0.088	0.036	0.023	0.022
Oribacterium	1.8e-15	6.1e-15	1.8e-13	37	0.57	5.9e-10	2.1e-09	3.7e-10	7.6e-10	0.99	0.15	0.058	0.85	0.82
Synergistes	0.045	0.064	1	2.8	0.57	0.098	0.15	0.65	0.75	1	0.087	0.055	0.015	0.021
Lactococcus	0.11	0.15	1	2.1	0.58	0.31	0.17	0.92	0.79	0.99	0.22	0.14	0.076	0.048
Unclassified.Bacteroidales	0.23	0.3	1	1.5	0.58	0.41	0.42	0.96	0.96	1	0.45	0.3	0.23	0.23
Faecalibacterium	2.9e-11	8.1e-11	2.7e-09	24	0.59	1.5e-07	1.2e-08	6.9e-05	8.8e-06	0.97	2	1.75	0.51	0.38
Bacteroides	0.00056	0.00099	0.035	6.4	0.59	0.1	0.013	0.018	0.0019	0.92	2.05	2.58	0.85	0.43
Unclassified.Peptostreptococcaceae	0.24	0.31	1	1.4	0.59	0.98	0.64	0.6	0.2	0.91	0.22	0.28	0.2	0.15
Butyricimonas	0.00041	0.00076	0.027	6.7	0.61	0.0076	0.0025	0.16	0.08	0.99	0.41	0.32	0.1	0.068
Megamonas	0.094	0.13	1	2.2	0.65	0.7	0.39	0.27	0.11	0.98	0.59	0.83	0.31	0.17
Unclassified.Mollicutes	0.5	0.57	1	0.8	0.65	0.71	0.71	1	1	1	0.04	0.005	0	0
Pediococcus	0.58	0.65	1	0.66	0.66	0.77	0.84	1	1	1	0.033	0.0041	0.0025	0.0067
Unclassified.Erysipelotrichaceae	0.0024	0.0041	0.14	5.2	0.67	0.39	0.015	0.11	0.0028	0.64	0.087	0.11	0.048	0.011
Methanobrevibacter	0.32	0.4	1	1.2	0.68	0.5	0.48	0.97	0.96	1	0.082	0.033	0.005	0.0025
Odoribacter	0.016	0.025	0.8	3.6	0.69	0.07	0.047	0.47	0.38	1	0.38	0.31	0.19	0.17
X02d06	0.15	0.2	1	1.8	0.7	0.35	0.22	0.89	0.77	1	0.082	0.047	0.016	0.005
Collinsella	1.7e-05	3.5e-05	0.0012	9.5	0.71	0.0018	0.00015	0.05	0.0088	0.94	0.44	0.36	0.11	0.05
Arcobacter	0.6	0.66	1	0.62	0.73	0.79	0.79	1	1	1	0.042	0.0068	0.0025	0.0025
Streptococcus	0	0	0	220	0.78	2.6e-10	2.6e-10	2.6e-10	2.6e-10	0.58	0.45	0.62	4.92	4.56
Ruminococcus	2.9e-11	8.1e-11	2.7e-09	24	0.78	2.4e-05	1.5e-08	9.6e-06	1.1e-08	0.51	1.15	1.26	0.45	0.2
Oscillospira	1e-07	2.4e-07	8.2e-06	14	0.78	7e-05	4e-06	0.0037	0.0004	0.94	1.15	1.01	0.28	0.15
Treponema	9.9e-05	0.00019	0.0067	7.9	0.78	0.015	0.0053	0.0043	0.0016	0.99	0.19	0.077	0.64	0.69
Bifidobacterium	0.46	0.53	1	0.87	0.78	0.79	0.49	1	0.93	0.98	0.17	0.12	0.11	0.078
Unclassified.Elusimicrobiaceae	0.35	0.43	1	1.1	0.79	0.81	0.8	0.45	0.44	1	0.1	0.18	0.016	0.014
Acinetobacter	0.64	0.69	1	0.56	0.79	0.97	0.97	0.72	0.71	1	0.053	0.13	0.0083	0.0067
Unclassified.Paraprevotellaceae	0.39	0.47	1	1	0.8	0.57	0.52	0.95	0.93	1	0.089	0.05	0.019	0.015
Unclassified.Clostridiales	0.77	0.81	1	0.37	0.8	0.96	0.88	1	1	1	0.37	0.25	0.29	0.25
Unclassified.Synergistaceae	0.83	0.85	1	0.29	0.82	0.95	0.99	1	0.98	1	0.022	0	0.005	0.013
Unclassified	7.1e-11	1.9e-10	6.4e-09	23	0.83	7.4e-07	1.7e-08	7.8e-05	3.4e-06	0.9	2.58	2.44	1.34	1.16
Enterobacter	0.79	0.82	1	0.34	0.83	0.93	0.91	1	1	1	0.021	0	0.0025	0
Unclassified.Ruminococcaceae	2e-05	4.1e-05	0.0014	9.4	0.84	0.0011	0.00036	0.022	0.0096	0.99	0.97	0.84	0.17	0.11
Unclassified.GMD14H09	0.79	0.82	1	0.35	0.84	0.91	0.91	1	1	1	0.037	0	0	0
Lachnobacterium	0.37	0.45	1	1.1	0.85	0.49	0.55	0.9	0.93	1	0.18	0.12	0.048	0.058
Unclassified.S247	8.1e-06	1.7e-05	0.00062	10	0.86	0.00064	0.00019	0.013	0.0055	0.99	0.81	0.71	0.18	0.12
Fusobacterium	0	0	0	170	0.88	2.6e-10	2.6e-10	2.6e-10	2.6e-10	0.88	0.041	0.083	1.2	1.27
Alistipes	0.39	0.47	1	1	0.89	0.9	0.64	0.66	0.39	0.98	0.028	0.041	0.012	0
Paraprevotella	0.28	0.36	1	1.3	0.9	0.41	0.42	0.8	0.81	1	0.25	0.18	0.058	0.06
Eikenella	0	0	0	96	0.91	2.6e-10	2.6e-10	2.6e-10	2.6e-10	0.54	0.015	0.03	0.41	0.36
Dorea	1.7e-06	3.9e-06	0.00014	12	0.91	0.00038	4.8e-05	0.0069	0.0014	0.97	0.43	0.4	0.12	0.076
Tannerella	0	0	0	130	0.92	2.6e-10	2.6e-10	2.6e-10	2.6e-10	0.0076	0.01	0.024	0.44	0.33
Selenomonas	1e-22	5e-22	1.1e-20	69	0.92	2.6e-10	2.6e-10	2.6e-10	1.4e-09	0.013	0.065	0.12	1.45	1.01
Unclassified.Rikenellaceae	0.011	0.018	0.59	3.9	0.92	0.085	0.027	0.33	0.15	0.98	0.27	0.23	0.084	0.048
Slackia	0.033	0.048	1	3.1	0.92	0.18	0.056	0.5	0.25	0.98	0.062	0.05	0.012	0
Acidaminococcus	0.68	0.73	1	0.51	0.92	0.68	0.9	0.95	1	0.99	0.27	0.2	0.12	0.18
Rummeliibacillus	0.87	0.88	1	0.24	0.92	0.91	0.96	1	1	1	0.025	0.0055	0	0.0067
Unclassified.TM73	0	0	0	120	0.93	2.6e-10	2.6e-10	2.6e-10	2.6e-10	0.16	0.069	0.11	1.38	1.16
Turicibacter	0.0089	0.014	0.49	4.1	0.93	0.09	0.09	0.054	0.054	1	0.046	0.055	0	0
Anaerostipes	0.02	0.03	0.96	3.4	0.93	0.069	0.075	0.28	0.29	1	0.36	0.31	0.12	0.12
Unclassified.Cerasicoccaceae	0.57	0.64	1	0.68	0.93	0.68	0.68	0.94	0.94	1	0.056	0.032	0	0
Peptococcus	0	0	0	100	0.94	2.6e-10	2.6e-10	2.6e-10	2.6e-10	0.68	0.0043	0.011	0.21	0.19
Leptotrichia	0	0	6e-22	75	0.94	2.6e-10	2.6e-10	2.6e-10	2.6e-10	0.31	0.043	0.096	1.47	1.22
Blvii28	2.9e-10	7.7e-10	2.6e-08	21	0.94	7.2e-07	1.8e-07	3.5e-05	1.1e-05	0.99	0.008	0.021	0.17	0.18
Bilophila	0.00049	0.00088	0.031	6.5	0.94	0.022	0.002	0.12	0.02	0.92	0.34	0.31	0.13	0.071
Comamonas	0.69	0.74	1	0.48	0.94	0.83	0.75	0.98	0.96	1	0.13	0.091	0.055	0.042
Unclassified.Rs045	4.1e-18	1.6e-17	4.3e-16	47	0.95	2.6e-10	2.8e-10	2.7e-10	3.9e-09	0.69	0.013	0.032	0.42	0.36
Unclassified.YS2	0.15	0.2	1	1.8	0.95	0.47	0.4	0.33	0.28	1	0.13	0.17	0.012	0.0025
Enterococcus	0.6	0.66	1	0.63	0.95	0.83	0.61	0.98	0.89	0.99	0.16	0.12	0.08	0.046
Capnocytophaga	0	0	0	110	0.96	2.6e-10	2.6e-10	2.6e-10	2.6e-10	1	0.018	0.042	0.8	0.8
Parabacteroides	0.0003	0.00057	0.02	7	0.96	0.01	0.0021	0.061	0.018	0.98	0.38	0.35	0.11	0.068
Unclassified.Christensenellaceae	0.26	0.33	1	1.4	0.96	0.6	0.28	0.87	0.58	0.97	0.17	0.14	0.07	0.024
Cetobacterium	0.64	0.69	1	0.57	0.96	0.98	0.75	0.91	0.59	0.96	0.051	0.064	0.038	0.016
Unclassified.Gemellaceae	0	0	0	190	0.97	2.6e-10	2.6e-10	2.6e-10	2.6e-10	0.89	0.052	0.081	1.43	1.5
Lachnoanaerobaculum	6.6e-21	3.1e-20	7.3e-19	59	0.97	2.6e-10	2.6e-10	2.7e-10	2.6e-10	0.85	0.0059	0.016	0.28	0.3
Schwartzia	1.5e-16	5.4e-16	1.5e-14	41	0.97	2.6e-10	5.5e-10	3.8e-10	3.2e-08	0.71	0.018	0.033	0.37	0.32
vadinCA11	0.33	0.41	1	1.1	0.97	0.67	0.58	0.54	0.46	1	0.17	0.21	0.027	0.0075
Porphyromonas	0	0	0	160	0.98	2.6e-10	2.6e-10	2.6e-10	2.6e-10	0.73	0.042	0.073	1.55	1.68
Parvimonas	0	0	0	140	0.98	2.6e-10	2.6e-10	2.6e-10	2.6e-10	0.77	0.019	0.033	0.67	0.73
Catonella	0	0	0	120	0.98	2.6e-10	2.6e-10	2.6e-10	2.6e-10	0.99	0.005	0.011	0.29	0.28
Peptostreptococcus	0	0	0	100	0.98	2.6e-10	2.6e-10	2.6e-10	2.6e-10	0.052	0.019	0.034	0.7	0.54
Cardiobacterium	3e-22	1.4e-21	3.3e-20	66	0.98	2.6e-10	3.8e-10	2.6e-10	1.1e-08	0.002	0.01	0.018	0.35	0.22
Corynebacterium	2.9e-19	1.2e-18	3.1e-17	52	0.98	2.6e-10	2.6e-10	2.6e-10	4.7e-10	0.82	0.015	0.028	0.46	0.41
Abiotrophia	2.5e-15	8.3e-15	2.5e-13	37	0.98	2.6e-10	0.00037	2.6e-10	0.0036	0.00013	0.0043	0.02	0.51	0.22
Roseburia	3.4e-09	8.7e-09	2.9e-07	18	0.98	6.7e-05	5.8e-07	0.00012	1.7e-06	0.79	1.92	2	0.73	0.43
Aggregatibacter	4.4e-07	1e-06	3.6e-05	13	0.98	0.00014	0.00015	0.00023	0.00024	1	0.19	0.17	0.52	0.52
Clostridium	5.7e-05	0.00011	0.004	8.4	0.98	0.0097	0.0011	0.011	0.0015	0.95	0.48	0.51	0.14	0.072
Mitsuokella	0.41	0.48	1	0.97	0.98	0.35	0.9	0.62	0.99	0.87	0.085	0.073	0.023	0.059
Butyrivibrio	0.76	0.81	1	0.39	0.98	1	0.71	1	0.89	0.88	0.29	0.25	0.28	0.14
Unclassified.F16	0	0	0	170	0.99	2.6e-10	2.6e-10	2.6e-10	2.6e-10	0.31	0.0055	0.0095	0.27	0.24
Granulicatella	0	0	0	170	0.99	2.6e-10	2.6e-10	2.6e-10	2.6e-10	0.28	0.064	0.088	1.36	1.55
Actinomyces	0	0	0	150	0.99	2.6e-10	2.6e-10	2.6e-10	2.6e-10	0.055	0.13	0.17	2.06	2.52
Rothia	0	0	0	130	0.99	2.6e-10	2.6e-10	2.6e-10	2.6e-10	0.23	0.093	0.13	2.1	2.47
Campylobacter	0	0	0	100	0.99	2.6e-10	2.6e-10	2.6e-10	2.6e-10	0.54	0.019	0.026	0.36	0.41
TG5	0	0	0	99	0.99	2.6e-10	2.6e-10	2.6e-10	2.6e-10	0.62	0.039	0.05	0.69	0.61
Atopobium	0	0	3e-22	77	0.99	2.6e-10	2.6e-10	2.6e-10	2.6e-10	0.98	0.024	0.039	0.68	0.65
Unclassified.SR1	1e-19	4.5e-19	1.1e-17	54	0.99	2.6e-10	2.8e-10	2.6e-10	2.1e-09	0.22	0.0077	0.015	0.35	0.27
Paludibacter	1.5e-19	6.4e-19	1.6e-17	53	0.99	2.6e-10	2.6e-10	2.6e-10	2.9e-10	0.98	0.0034	0.0073	0.14	0.13
Filifactor	1.9e-18	7.4e-18	2e-16	48	0.99	2.6e-10	2.6e-10	2.7e-10	5.1e-10	0.95	0.01	0.026	0.68	0.63
Unclassified.CW040	3.3e-16	1.2e-15	3.3e-14	40	0.99	2.8e-10	2.8e-10	2.5e-09	2.1e-09	1	0.025	0.044	0.6	0.61
Unclassified.Actinomycetaceae	4.5e-12	1.3e-11	4.2e-10	26	0.99	8.8e-10	2.1e-06	3.1e-08	3.5e-05	0.46	0.0023	0.0055	0.12	0.09
Unclassified.Clostridiaceae	0.0027	0.0046	0.16	5.1	0.99	0.076	0.017	0.072	0.018	0.97	0.16	0.17	0.044	0.017
Catenibacterium	0.024	0.036	1	3.3	0.99	0.37	0.047	0.34	0.052	0.85	0.21	0.23	0.096	0.024
Eubacterium	0.4	0.47	1	0.99	0.99	0.62	0.67	0.57	0.61	1	0.058	0.063	0.031	0.032
Ruminobacter	0.44	0.51	1	0.9	0.99	0.69	0.67	0.63	0.61	1	0.42	0.49	0.068	0.056
Unclassified.R445B	0.85	0.87	1	0.27	0.99	0.9	0.9	0.97	0.97	1	0.02	0.014	0	0
Bulleidia	0	0	0	100	1	2.6e-10	2.6e-10	2.6e-10	2.6e-10	1	0.0057	0.0055	0.23	0.23
Mogibacterium	0	0	0	100	1	2.6e-10	2.6e-10	2.6e-10	2.6e-10	0.02	0.013	0.016	0.44	0.33
Moryella	0	0	0	100	1	2.6e-10	2.6e-10	2.6e-10	2.6e-10	0.86	0.016	0.024	0.56	0.61
Unclassified.Weeksellaceae	0	0	0	93	1	2.6e-10	2.6e-10	2.6e-10	2.6e-10	0.99	0.0048	0.0073	0.26	0.26
Neisseria	0	3e-22	5.2e-21	70	1	2.6e-10	2.6e-10	2.7e-10	2.6e-10	0.12	0.066	0.084	1.52	1.97
Unclassified.Mogibacteriaceae	1e-22	3e-22	6.7e-21	70	1	2.6e-10	2.6e-10	2.6e-10	2.6e-10	0.98	0.16	0.16	0.82	0.85
Lautropia	5e-22	2.3e-21	5.4e-20	65	1	2.6e-10	2.6e-10	2.6e-10	4.8e-10	0.058	0.015	0.02	0.55	0.4
Mycoplasma	1.1e-19	4.8e-19	1.2e-17	54	1	2.6e-10	2.6e-10	2.6e-10	3.1e-10	0.87	0.0027	0.0064	0.23	0.2
Unclassified.Acidaminobacteraceae	1.8e-17	6.6e-17	1.9e-15	45	1	2.6e-10	3.1e-10	2.8e-10	2e-09	0.82	0.0041	0.005	0.2	0.17
Anaerovorax	2.9e-15	9.4e-15	2.8e-13	36	1	2.6e-10	6.8e-09	5.8e-10	2.2e-07	0.58	0.0016	0.0045	0.15	0.12
Unclassified.Tissierellaceae	7.8e-14	2.4e-13	7.5e-12	32	1	2.8e-10	2.4e-07	1.5e-09	4.3e-06	0.36	0.0048	0.0077	0.18	0.14
Johnsonella	2e-13	6.1e-13	1.9e-11	30	1	8.9e-07	3e-10	6.8e-06	1.3e-09	0.3	0.00091	0	0.11	0.15
Shuttleworthia	3.4e-12	1e-11	3.2e-10	26	1	1.5e-09	6.4e-07	4.2e-08	9.4e-06	0.68	0.0055	0.0082	0.17	0.14
Unclassified.BD15	8.1e-11	2.2e-10	7.2e-09	22	1	3.6e-10	0.02	5.3e-09	0.061	0.0014	0.00091	0.0041	0.16	0.06
Unclassified.Leptotrichiaceae	6e-10	1.6e-09	5.2e-08	20	1	5.5e-08	2e-05	1.2e-06	0.0002	0.68	0.0032	0.012	0.41	0.32
Unclassified.BS11	4.7e-08	1.2e-07	3.9e-06	15	1	0.075	6.1e-08	0.12	7.1e-07	0.014	0.0025	0.0018	0.079	0.2
Phascolarctobacterium	2.6e-06	5.8e-06	0.0002	11	1	0.0013	6.9e-05	0.0048	0.00041	0.92	3.05	3.02	0.99	0.56
Blautia	3.2e-06	7e-06	0.00025	11	1	0.0031	4.5e-05	0.0095	0.00026	0.78	0.5	0.5	0.2	0.095
Unclassified.Lachnospiraceae	8.4e-06	1.8e-05	0.00063	10	1	0.00059	0.0007	0.0022	0.0026	1	0.57	0.56	0.17	0.18
Prevotella	5.9e-05	0.00011	0.0041	8.4	1	0.0073	0.00094	0.014	0.0025	0.96	5.59	5.65	3.5	3.1
Unclassified.Coriobacteriaceae	0.00043	0.00078	0.028	6.7	1	0.033	0.0023	0.064	0.0068	0.89	0.23	0.23	0.084	0.037
Succinivibrio	0.012	0.019	0.64	3.9	1	0.045	0.089	0.098	0.17	1	1.15	1.12	0.21	0.3
Actinobacillus	0.017	0.026	0.83	3.6	1	0.027	0.26	0.06	0.37	0.85	0.029	0.031	0.13	0.097
CF231	0.082	0.11	1	2.3	1	0.35	0.16	0.39	0.2	0.98	0.27	0.28	0.068	0.014
Anaerovibrio	0.13	0.18	1	1.9	1	0.39	0.23	0.46	0.3	0.99	0.32	0.32	0.075	0.025
Unclassified.Streptophyta	0.53	0.6	1	0.74	1	0.92	0.55	0.91	0.57	0.95	0.16	0.16	0.22	0.28
Unclassified.p253418B5	0.87	0.88	1	0.23	1	0.94	0.94	0.93	0.93	1	0.026	0.031	0	0
Lactobacillus	0.9	0.9	1	0.2	1	0.97	0.96	0.99	0.95	0.88	0.14	0.15	0.18	0.1

## Sheet: family
Taxa	P Infection.category	FDR Infection.category	P adjusted Infection.category	F Value Infection.category	P (Tukeys) FU-FI	P (Tukeys) SI-FI	P (Tukeys) SU-FI	P (Tukeys) SI-FU	P (Tukeys) SU-FU	P (Tukeys) SU-SI	FI mean	FU mean	SI mean	SU mean
Streptococcaceae	0	0	0	200	0.93	2.6e-10	2.6e-10	2.6e-10	2.6e-10	0.61	0.54	0.65	4.92	4.56
Gemellaceae	0	0	0	190	0.97	2.6e-10	2.6e-10	2.6e-10	2.6e-10	0.89	0.052	0.081	1.43	1.5
F16	0	0	0	170	0.99	2.6e-10	2.6e-10	2.6e-10	2.6e-10	0.31	0.0055	0.0095	0.27	0.24
Carnobacteriaceae	0	0	0	170	0.99	2.6e-10	2.6e-10	2.6e-10	2.6e-10	0.28	0.064	0.088	1.36	1.55
Actinomycetaceae	0	0	0	150	0.99	2.6e-10	2.6e-10	2.6e-10	2.6e-10	0.055	0.13	0.17	2.07	2.52
Tissierellaceae	0	0	0	140	0.99	2.6e-10	2.6e-10	2.6e-10	2.6e-10	0.87	0.021	0.034	0.7	0.75
Micrococcaceae	0	0	0	130	0.99	2.6e-10	2.6e-10	2.6e-10	2.6e-10	0.23	0.093	0.13	2.1	2.47
Unclassified.TM73	0	0	0	120	0.93	2.6e-10	2.6e-10	2.6e-10	2.6e-10	0.16	0.069	0.11	1.38	1.16
Flavobacteriaceae	0	0	0	110	0.96	2.6e-10	2.6e-10	2.6e-10	2.6e-10	1	0.018	0.042	0.8	0.8
Peptococcaceae	0	0	0	100	0.94	2.6e-10	2.6e-10	2.6e-10	2.6e-10	0.68	0.0043	0.011	0.21	0.19
Dethiosulfovibrionaceae	0	0	0	99	0.99	2.6e-10	2.6e-10	2.6e-10	2.6e-10	0.62	0.039	0.05	0.69	0.61
Weeksellaceae	0	0	0	93	1	2.6e-10	2.6e-10	2.6e-10	2.6e-10	0.99	0.0048	0.0073	0.26	0.26
Leptotrichiaceae	0	0	0	83	0.94	2.6e-10	2.6e-10	2.6e-10	2.6e-10	0.35	0.043	0.098	1.56	1.31
Neisseriaceae	0	0	1e-22	79	1	2.6e-10	2.6e-10	2.6e-10	2.6e-10	0.27	0.072	0.099	1.66	2.02
Porphyromonadaceae	1e-22	5e-22	6e-21	69	1	2.6e-10	2.6e-10	2.6e-10	2.6e-10	0.93	0.39	0.37	1.64	1.73
Cardiobacteriaceae	3e-22	1.4e-21	1.8e-20	66	0.98	2.6e-10	3.8e-10	2.6e-10	1.1e-08	0.002	0.01	0.018	0.35	0.22
Burkholderiaceae	5e-22	2.2e-21	2.9e-20	65	1	2.6e-10	2.6e-10	2.6e-10	4.8e-10	0.058	0.015	0.02	0.55	0.4
Mogibacteriaceae	1.6e-21	6.8e-21	9.6e-20	62	0.84	2.6e-10	2.6e-10	2.6e-10	2.6e-10	1	0.25	0.21	0.95	0.93
Unclassified.SR1	1e-19	4.1e-19	5.9e-18	54	0.99	2.6e-10	2.8e-10	2.6e-10	2.1e-09	0.22	0.0077	0.015	0.35	0.27
Mycoplasmataceae	1.1e-19	4.2e-19	6.4e-18	54	1	2.6e-10	2.6e-10	2.6e-10	3.1e-10	0.87	0.0027	0.0064	0.23	0.2
Corynebacteriaceae	2.9e-19	1.1e-18	1.7e-17	52	0.98	2.6e-10	2.6e-10	2.6e-10	4.7e-10	0.82	0.015	0.028	0.46	0.41
Pasteurellaceae	2.8e-18	9.8e-18	1.6e-16	48	0.12	3.4e-10	2.6e-10	2.7e-06	3.5e-10	0.18	0.34	0.56	1.33	1.65
Rs045	4.1e-18	1.4e-17	2.3e-16	47	0.95	2.6e-10	2.8e-10	2.7e-10	3.9e-09	0.69	0.013	0.032	0.42	0.36
Acidaminobacteraceae	1.8e-17	5.8e-17	9.7e-16	45	1	2.6e-10	3.1e-10	2.8e-10	2e-09	0.82	0.0041	0.005	0.2	0.17
Unclassified.CW040	3.3e-16	1e-15	1.7e-14	40	0.99	2.8e-10	2.8e-10	2.5e-09	2.1e-09	1	0.025	0.044	0.6	0.61
Aerococcaceae	2.5e-15	7.4e-15	1.3e-13	37	0.98	2.6e-10	0.00037	2.6e-10	0.0036	0.00013	0.0043	0.02	0.51	0.22
Peptostreptococcaceae	1.2e-13	3.4e-13	6.1e-12	31	0.65	3e-10	2.3e-08	5.1e-08	1.1e-05	0.68	0.25	0.34	1.02	0.89
Campylobacteraceae	8e-13	2.2e-12	4e-11	28	0.92	2.2e-07	3.2e-09	3.3e-07	6.9e-09	0.87	0.058	0.032	0.36	0.41
Ruminococcaceae	5.1e-12	1.4e-11	2.5e-10	26	0.53	7.1e-08	2.1e-09	5.1e-05	2.6e-06	0.91	3.02	2.63	0.78	0.49
Unclassified.BD15	8.1e-11	2.1e-10	3.9e-09	22	1	3.6e-10	0.02	5.3e-09	0.061	0.0014	0.00091	0.0041	0.16	0.06
Lachnospiraceae	1.1e-08	2.7e-08	5.2e-07	17	0.78	9e-05	7.7e-06	3.2e-05	3.3e-06	0.96	3.03	3.2	2	1.86
Fusobacteriaceae	2.4e-08	5.8e-08	1.1e-06	16	0.86	6.4e-05	1.9e-05	3.7e-05	1.2e-05	0.99	0.5	0.4	1.23	1.28
BS11	4.7e-08	1.1e-07	2.1e-06	15	1	0.075	6.1e-08	0.12	7.1e-07	0.014	0.0025	0.0018	0.079	0.2
Alcaligenaceae	9.9e-08	2.2e-07	4.4e-06	15	0.37	0.0025	4.7e-05	0.00012	2.3e-06	0.82	1.3	1.6	0.46	0.21
Paraprevotellaceae	4.7e-07	1e-06	2e-05	13	0.45	2.8e-05	4.5e-05	0.0065	0.0092	1	1.91	1.59	0.62	0.66
Enterobacteriaceae	6.9e-07	1.5e-06	2.9e-05	13	0.41	0.00054	5e-06	0.054	0.0022	0.77	1.89	1.49	0.6	0.22
Desulfovibrionaceae	1e-06	2.1e-06	4.1e-05	12	0.17	0.00016	2.1e-05	0.063	0.019	0.98	0.64	0.47	0.18	0.12
S247	8.1e-06	1.6e-05	0.00032	10	0.86	0.00064	0.00019	0.013	0.0055	0.99	0.81	0.71	0.18	0.12
Clostridiaceae	1.1e-05	2.2e-05	0.00043	9.9	1	0.0032	0.00026	0.007	0.0008	0.94	0.51	0.52	0.15	0.073
Spirochaetaceae	9.9e-05	0.00019	0.0038	7.9	0.78	0.015	0.0053	0.0043	0.0016	0.99	0.19	0.077	0.64	0.69
Prevotellaceae	0.00017	0.00032	0.0063	7.4	1	0.016	0.002	0.023	0.0037	0.95	5.28	5.39	3.44	3.03
Bacteroidaceae	0.00056	0.001	0.02	6.4	0.59	0.1	0.013	0.018	0.0019	0.92	2.05	2.58	0.85	0.43
Odoribacteraceae	0.00063	0.0011	0.022	6.3	0.54	0.0078	0.0041	0.19	0.13	1	0.59	0.47	0.22	0.2
Dehalobacteriaceae	0.00087	0.0015	0.03	6	0.24	0.017	0.0036	0.52	0.27	0.98	0.1	0.06	0.02	0.0067
Victivallaceae	0.0013	0.0022	0.043	5.7	0.12	0.017	0.0084	0.69	0.55	1	0.3	0.15	0.043	0.023
Oxalobacteraceae	0.005	0.0084	0.16	4.6	0.042	0.069	0.042	0.99	0.96	1	0.058	0.015	0.0083	0.0042
Succinivibrionaceae	0.0085	0.014	0.26	4.2	0.99	0.034	0.061	0.11	0.17	1	1.43	1.32	0.22	0.32
Turicibacteraceae	0.0089	0.014	0.27	4.1	0.93	0.09	0.09	0.054	0.054	1	0.046	0.055	0	0
Unclassified	0.032	0.05	0.93	3.1	0.94	0.25	0.041	0.59	0.19	0.91	0.71	0.65	0.48	0.38
Anaeroplasmataceae	0.033	0.051	0.93	3	0.18	0.7	0.7	0.072	0.072	1	0.036	0.09	0	0
Barnesiellaceae	0.044	0.066	1	2.8	0.2	0.82	0.66	0.12	0.068	1	0.083	0.17	0.038	0.022
Coriobacteriaceae	0.073	0.11	1	2.4	0.83	0.25	0.54	0.1	0.26	0.97	0.53	0.46	0.73	0.67
Synergistaceae	0.1	0.15	1	2.1	0.44	0.18	0.33	0.87	0.97	0.99	0.11	0.055	0.02	0.034
Unclassified.YS2	0.15	0.21	1	1.8	0.95	0.47	0.4	0.33	0.28	1	0.13	0.17	0.012	0.0025
Rikenellaceae	0.18	0.25	1	1.7	0.84	0.4	0.24	0.84	0.68	0.99	0.52	0.42	0.29	0.25
Leuconostocaceae	0.19	0.26	1	1.6	1	0.37	0.33	0.54	0.5	1	0.087	0.083	0.034	0.032
Unclassified.Bacteroidales	0.23	0.31	1	1.5	0.58	0.41	0.42	0.96	0.96	1	0.45	0.3	0.23	0.23
Christensenellaceae	0.26	0.35	1	1.4	0.96	0.6	0.28	0.87	0.58	0.97	0.17	0.14	0.07	0.024
Methanobacteriaceae	0.32	0.42	1	1.2	0.68	0.5	0.48	0.97	0.96	1	0.082	0.033	0.005	0.0025
Methanomassiliicoccaceae	0.33	0.42	1	1.1	0.97	0.67	0.58	0.54	0.46	1	0.17	0.21	0.027	0.0075
Elusimicrobiaceae	0.35	0.44	1	1.1	0.79	0.81	0.8	0.45	0.44	1	0.1	0.18	0.016	0.014
Bifidobacteriaceae	0.46	0.57	1	0.87	0.78	0.79	0.49	1	0.93	0.98	0.17	0.12	0.11	0.078
Unclassified.Mollicutes	0.5	0.61	1	0.8	0.65	0.71	0.71	1	1	1	0.04	0.005	0	0
Pseudomonadaceae	0.51	0.61	1	0.77	0.63	0.77	0.73	1	1	1	0.039	0.0027	0.0025	0
Unclassified.Streptophyta	0.53	0.63	1	0.74	1	0.92	0.55	0.91	0.57	0.95	0.16	0.16	0.22	0.28
Cerasicoccaceae	0.57	0.66	1	0.68	0.93	0.68	0.68	0.94	0.94	1	0.056	0.032	0	0
Enterococcaceae	0.6	0.69	1	0.63	0.95	0.83	0.61	0.98	0.89	0.99	0.16	0.12	0.08	0.046
Moraxellaceae	0.64	0.72	1	0.56	0.79	0.97	0.97	0.72	0.71	1	0.053	0.13	0.0083	0.0067
Comamonadaceae	0.69	0.77	1	0.48	0.94	0.83	0.75	0.98	0.96	1	0.13	0.091	0.055	0.042
Erysipelotrichaceae	0.7	0.77	1	0.48	0.79	0.92	0.99	1	0.78	0.88	0.27	0.32	0.31	0.25
Unclassified.Clostridiales	0.77	0.84	1	0.37	0.8	0.96	0.88	1	1	1	0.37	0.25	0.29	0.25
Unclassified.GMD14H09	0.79	0.84	1	0.35	0.84	0.91	0.91	1	1	1	0.037	0	0	0
R445B	0.85	0.89	1	0.27	0.99	0.9	0.9	0.97	0.97	1	0.02	0.014	0	0
Planococcaceae	0.87	0.89	1	0.24	0.92	0.91	0.96	1	1	1	0.025	0.0055	0	0.0067
p253418B5	0.87	0.89	1	0.23	1	0.94	0.94	0.93	0.93	1	0.026	0.031	0	0
Lactobacillaceae	0.89	0.9	1	0.22	1	1	0.88	0.99	0.96	0.9	0.17	0.15	0.18	0.1
Veillonellaceae	1	1	1	0.0032	1	1	1	1	1	1	3.72	3.71	3.67	3.7

## Sheet: order
Taxa	P Infection.category	FDR Infection.category	P adjusted Infection.category	F Value Infection.category	P (Tukeys) FU-FI	P (Tukeys) SI-FI	P (Tukeys) SU-FI	P (Tukeys) SI-FU	P (Tukeys) SU-FU	P (Tukeys) SU-SI	FI mean	FU mean	SI mean	SU mean
Actinomycetales	0	0	0	260	0.96	2.6e-10	2.6e-10	2.6e-10	2.6e-10	0.0064	0.17	0.23	3.04	3.7
Gemellales	0	0	0	190	0.97	2.6e-10	2.6e-10	2.6e-10	2.6e-10	0.89	0.052	0.081	1.43	1.5
Lactobacillales	0	0	0	170	0.98	2.6e-10	2.6e-10	2.6e-10	2.6e-10	0.78	0.66	0.74	5.15	4.84
Flavobacteriales	0	0	0	120	0.96	2.6e-10	2.6e-10	2.6e-10	2.6e-10	1	0.02	0.043	0.84	0.86
Unclassified.TM73	0	0	0	120	0.93	2.6e-10	2.6e-10	2.6e-10	2.6e-10	0.16	0.069	0.11	1.38	1.16
Neisseriales	0	0	0	79	1	2.6e-10	2.6e-10	2.6e-10	2.6e-10	0.27	0.072	0.099	1.66	2.02
Cardiobacteriales	3e-22	1.7e-21	1e-20	66	0.98	2.6e-10	3.8e-10	2.6e-10	1.1e-08	0.002	0.01	0.018	0.35	0.22
CW040	1.1e-20	5.6e-20	3.7e-19	58	0.99	2.6e-10	2.6e-10	2.6e-10	2.6e-10	1	0.028	0.046	0.68	0.68
Unclassified.SR1	1e-19	4.5e-19	3.3e-18	54	0.99	2.6e-10	2.8e-10	2.6e-10	2.1e-09	0.22	0.0077	0.015	0.35	0.27
Mycoplasmatales	1.1e-19	4.5e-19	3.5e-18	54	1	2.6e-10	2.6e-10	2.6e-10	3.1e-10	0.87	0.0027	0.0064	0.23	0.2
Synergistales	1.9e-18	7.1e-18	5.9e-17	48	0.91	2.6e-10	2.9e-10	2.6e-10	3.5e-10	0.8	0.12	0.091	0.69	0.62
Pasteurellales	2.8e-18	9.6e-18	8.4e-17	48	0.12	3.4e-10	2.6e-10	2.7e-06	3.5e-10	0.18	0.34	0.56	1.33	1.65
I025	4.1e-18	1.3e-17	1.2e-16	47	0.95	2.6e-10	2.8e-10	2.7e-10	3.9e-09	0.69	0.013	0.032	0.42	0.36
Fusobacteriales	9.2e-16	2.7e-15	2.6e-14	38	0.95	2.8e-10	1.3e-09	3.8e-10	4.4e-09	0.9	0.51	0.43	2.02	1.86
Bacteroidales	7.1e-13	1.9e-12	1.9e-11	28	0.76	2.3e-07	6.4e-09	1.2e-07	4.6e-09	0.92	6.63	6.95	4.18	3.85
Campylobacterales	8e-13	2e-12	2.1e-11	28	0.92	2.2e-07	3.2e-09	3.3e-07	6.9e-09	0.87	0.058	0.032	0.36	0.41
Unclassified.BD15	8.1e-11	2e-10	2e-09	22	1	3.6e-10	0.02	5.3e-09	0.061	0.0014	0.00091	0.0041	0.16	0.06
Enterobacteriales	6.9e-07	1.6e-06	1.7e-05	13	0.41	0.00054	5e-06	0.054	0.0022	0.77	1.89	1.49	0.6	0.22
Desulfovibrionales	1e-06	2.2e-06	2.3e-05	12	0.17	0.00016	2.1e-05	0.063	0.019	0.98	0.64	0.47	0.18	0.12
Clostridiales	1.3e-06	2.7e-06	2.9e-05	12	0.91	0.00017	7e-05	0.0039	0.0019	1	6.13	5.96	4.74	4.66
Spirochaetales	9.9e-05	0.00019	0.0021	7.9	0.78	0.015	0.0053	0.0043	0.0016	0.99	0.19	0.077	0.64	0.69
Burkholderiales	0.00013	0.00024	0.0026	7.7	0.52	0.12	0.0031	0.016	0.00031	0.71	1.36	1.61	0.85	0.55
Victivallales	0.0013	0.0023	0.025	5.7	0.12	0.017	0.0084	0.69	0.55	1	0.3	0.15	0.043	0.023
Unclassified	0.0066	0.011	0.12	4.4	0.58	0.038	0.024	0.41	0.33	1	0.31	0.21	0.038	0.021
Aeromonadales	0.0085	0.014	0.14	4.2	0.99	0.034	0.061	0.11	0.17	1	1.43	1.32	0.22	0.32
Turicibacterales	0.0089	0.014	0.14	4.1	0.93	0.09	0.09	0.054	0.054	1	0.046	0.055	0	0
Anaeroplasmatales	0.033	0.05	0.5	3	0.18	0.7	0.7	0.072	0.072	1	0.036	0.09	0	0
Coriobacteriales	0.073	0.11	1	2.4	0.83	0.25	0.54	0.1	0.26	0.97	0.53	0.46	0.73	0.67
YS2	0.15	0.21	1	1.8	0.95	0.47	0.4	0.33	0.28	1	0.13	0.17	0.012	0.0025
Methanobacteriales	0.32	0.44	1	1.2	0.68	0.5	0.48	0.97	0.96	1	0.082	0.033	0.005	0.0025
E2	0.33	0.44	1	1.1	0.97	0.67	0.58	0.54	0.46	1	0.17	0.21	0.027	0.0075
Elusimicrobiales	0.35	0.45	1	1.1	0.79	0.81	0.8	0.45	0.44	1	0.1	0.18	0.016	0.014
Bifidobacteriales	0.46	0.57	1	0.87	0.78	0.79	0.49	1	0.93	0.98	0.17	0.12	0.11	0.078
Unclassified.Mollicutes	0.5	0.6	1	0.8	0.65	0.71	0.71	1	1	1	0.04	0.005	0	0
Streptophyta	0.53	0.62	1	0.74	1	0.92	0.55	0.91	0.57	0.95	0.16	0.16	0.22	0.28
Bacillales	0.54	0.62	1	0.73	0.99	0.59	0.74	0.81	0.91	1	0.065	0.052	0.0025	0.015
Cerasicoccales	0.57	0.63	1	0.68	0.93	0.68	0.68	0.94	0.94	1	0.056	0.032	0	0
Pseudomonadales	0.68	0.73	1	0.5	0.89	0.95	0.95	0.75	0.74	1	0.068	0.13	0.0092	0.0067
Erysipelotrichales	0.7	0.74	1	0.48	0.79	0.92	0.99	1	0.78	0.88	0.27	0.32	0.31	0.25
GMD14H09	0.79	0.81	1	0.35	0.84	0.91	0.91	1	1	1	0.037	0	0	0
Z20	0.85	0.85	1	0.27	0.99	0.9	0.9	0.97	0.97	1	0.02	0.014	0	0

## Sheet: phylum
Taxa	P Infection.category	FDR Infection.category	P adjusted Infection.category	F Value Infection.category	P (Tukeys) FU-FI	P (Tukeys) SI-FI	P (Tukeys) SU-FI	P (Tukeys) SI-FU	P (Tukeys) SU-FU	P (Tukeys) SU-SI	FI mean	FU mean	SI mean	SU mean
Actinobacteria	0	0	0	160	0.97	2.6e-10	2.6e-10	2.6e-10	2.6e-10	0.027	0.63	0.57	3.14	3.78
TM7	0	0	0	130	0.92	2.6e-10	2.6e-10	2.6e-10	2.6e-10	0.47	0.08	0.13	1.63	1.45
SR1	1e-19	5.7e-19	1.5e-18	54	0.99	2.6e-10	2.8e-10	2.6e-10	2.1e-09	0.22	0.0077	0.015	0.35	0.27
Synergistetes	1.9e-18	8.1e-18	2.7e-17	48	0.91	2.6e-10	2.9e-10	2.6e-10	3.5e-10	0.8	0.12	0.091	0.69	0.62
Fusobacteria	9.2e-16	3.1e-15	1.2e-14	38	0.95	2.8e-10	1.3e-09	3.8e-10	4.4e-09	0.9	0.51	0.43	2.02	1.86
Bacteroidetes	2.6e-12	7.4e-12	3.1e-11	27	0.75	5e-07	1.8e-08	2.3e-07	1.1e-08	0.93	6.63	6.95	4.29	3.98
GN02	8.1e-11	2e-10	8.9e-10	22	1	3.6e-10	0.02	5.3e-09	0.061	0.0014	0.00091	0.0041	0.16	0.06
Spirochaetes	9.9e-05	0.00021	0.00099	7.9	0.78	0.015	0.0053	0.0043	0.0016	0.99	0.19	0.077	0.64	0.69
Firmicutes	0.00012	0.00023	0.0011	7.7	0.88	0.0024	0.028	0.0012	0.013	0.92	6.22	6.04	7.29	7.05
Lentisphaerae	0.0014	0.0024	0.011	5.7	0.12	0.018	0.009	0.7	0.56	1	0.31	0.15	0.043	0.023
Unclassified	0.0078	0.012	0.055	4.2	0.84	0.047	0.027	0.28	0.2	1	0.24	0.19	0.037	0.021
Tenericutes	0.0092	0.013	0.055	4.1	0.94	0.026	0.072	0.13	0.27	0.99	0.073	0.097	0.23	0.2
Proteobacteria	0.18	0.24	0.9	1.7	0.92	0.14	0.7	0.45	0.96	0.82	3.35	3.17	2.58	2.97
Euryarchaeota	0.23	0.28	0.92	1.5	1	0.46	0.37	0.55	0.47	1	0.23	0.22	0.028	0.0083
Elusimicrobia	0.35	0.4	1	1.1	0.79	0.81	0.8	0.45	0.44	1	0.1	0.18	0.016	0.014
Verrucomicrobia	0.57	0.61	1	0.68	0.93	0.68	0.68	0.94	0.94	1	0.056	0.032	0	0
Cyanobacteria	0.96	0.96	1	0.11	1	0.97	1	0.95	1	0.97	0.27	0.28	0.22	0.28
