# Supplementary material for: Clinical helminth infections alter host gut and saliva microbiota
Source: PLoS Negl Trop Dis. 2022 Jun 8;16(6):e0010491. doi: 10.1371/journal.pntd.0010491 (PMC9212162; doi:10.1371/journal.pntd.0010491)
Supplement: S3 Table — Results are stratified (separate tabs) at the species, genus, family, and order levels. Results include p- value based in Infection category, False Discover Rate (FDR), adjusted p- value based on Tissue and Infection status, Paired p- value (Tukey), and mean abundance for each Tissue and Infection condition. (XLSX) [file pntd.0010491.s004.xlsx]

## Sheet: species
Taxa	P Infection.category	FDR Infection.category	P adjusted Infection.category	F Value Infection.category	FI mean	FU mean	Fold Change
Haemophilus_parainfluenzae	0.0024	0.47	0.47	10	0.2	0.45	-2.2
Bacteroides_ovatus	0.02	0.62	1	5.7	0.29	0.65	-2.2
Clostridium__Unclassified.Clostridium	0.029	0.62	1	5	0.054	0.11	-2
Bacteroides_acidifaciens	0.053	0.62	1	3.9	0.0055	0.07	-13
Lactobacillus__Unclassified.Lactobacillus	0.054	0.62	1	3.9	0.0059	0.025	-4.2
Lactobacillus_zeae	0.064	0.62	1	3.5	0.0077	0.043	-5.5
Unclassified.Leptotrichiaceae__Unclassified.Leptotrichiaceae	0.065	0.62	1	3.5	0.0032	0.012	-3.9
Veillonella_dispar	0.068	0.62	1	3.4	0.39	0.73	-1.9
Coprococcus__Unclassified.Coprococcus	0.07	0.62	1	3.4	0.47	0.63	-1.3
Fusobacterium__Unclassified.Fusobacterium	0.071	0.62	1	3.4	0.041	0.083	-2
Abiotrophia__Unclassified.Abiotrophia	0.071	0.62	1	3.4	0.0043	0.02	-4.6
Unclassified.Victivallaceae__Unclassified.Victivallaceae	0.077	0.62	1	3.2	0.27	0.12	2.14
Bacteroides_caccae	0.079	0.62	1	3.2	0.19	0.35	-1.9
Unclassified.Rs045__Unclassified.Rs045	0.083	0.62	1	3.1	0.013	0.032	-2.4
Unclassified.Anaeroplasmataceae__Unclassified.Anaeroplasmataceae	0.083	0.62	1	3.1	0.036	0.09	-2.5
Lachnoanaerobaculum_orale	0.084	0.62	1	3.1	0.0059	0.016	-2.8
Capnocytophaga__Unclassified.Capnocytophaga	0.085	0.62	1	3.1	0.01	0.027	-2.6
Eikenella__Unclassified.Eikenella	0.086	0.62	1	3	0.015	0.03	-2.1
Unclassified.Barnesiellaceae__Unclassified.Barnesiellaceae	0.088	0.62	1	3	0.083	0.17	-2
Leptotrichia__Unclassified.Leptotrichia	0.091	0.62	1	3	0.043	0.096	-2.2
Ruminococcus_torques	0.093	0.62	1	2.9	0.078	0.16	-2.1
Prevotella_nanceiensis	0.094	0.62	1	2.9	0.0045	0.014	-3.1
Lachnospira__Unclassified.Lachnospira	0.098	0.62	1	2.8	0.52	0.63	-1.2
Clostridium_bifermentans	0.099	0.62	1	2.8	0.048	0.097	-2
Tannerella__Unclassified.Tannerella	0.1	0.62	1	2.7	0.01	0.024	-2.4
Peptococcus__Unclassified.Peptococcus	0.1	0.62	1	2.8	0.0043	0.011	-2.6
Dehalobacterium__Unclassified.Dehalobacterium	0.1	0.62	1	2.8	0.1	0.06	1.67
Victivallis_vadensis	0.11	0.62	1	2.7	0.065	0.027	2.43
Rothia_dentocariosa	0.11	0.62	1	2.6	0.016	0.035	-2.1
Desulfovibrio__Unclassified.Desulfovibrio	0.11	0.62	1	2.6	0.44	0.3	1.46
Unclassified.BD15__Unclassified.BD15	0.12	0.62	1	2.4	0.00091	0.0041	-4.5
Subdoligranulum_variabile	0.12	0.62	1	2.5	0.11	0.082	1.36
Rothia_aeria	0.12	0.62	1	2.5	0.007	0.02	-2.8
Filifactor__Unclassified.Filifactor	0.12	0.62	1	2.5	0.01	0.026	-2.5
Corynebacterium__Unclassified.Corynebacterium	0.12	0.62	1	2.4	0.01	0.024	-2.4
Catonella__Unclassified.Catonella	0.12	0.62	1	2.5	0.005	0.011	-2.3
Veillonella__Unclassified.Veillonella	0.13	0.62	1	2.4	0.034	0.095	-2.8
Prevotella__Unclassified.Prevotella	0.13	0.62	1	2.4	2.05	1.58	1.3
Oribacterium__Unclassified.Oribacterium	0.13	0.62	1	2.4	0.15	0.058	2.67
Unclassified.Desulfovibrionaceae__Unclassified.Desulfovibrionaceae	0.14	0.62	1	2.2	0.12	0.086	1.44
Sutterella__Unclassified.Sutterella	0.14	0.62	1	2.2	1.3	1.6	-1.2
Selenomonas__Unclassified.Selenomonas	0.14	0.62	1	2.2	0.055	0.11	-2
Megasphaera__Unclassified.Megasphaera	0.14	0.62	1	2.3	0.42	0.18	2.31
Capnocytophaga_ochracea	0.14	0.62	1	2.2	0.014	0.03	-2.2
Neisseria__Unclassified.Neisseria	0.16	0.69	1	2	0.01	0.025	-2.4
Bacteroides__Unclassified.Bacteroides	0.17	0.69	1	1.9	1.32	1.77	-1.3
Acinetobacter_guillouiae	0.17	0.69	1	1.9	0.0052	0.13	-24
Streptococcus__Unclassified.Streptococcus	0.18	0.69	1	1.8	0.32	0.42	-1.3
Desulfovibrio_D168	0.18	0.69	1	1.8	0.051	0.0091	5.58
Blvii28__Unclassified.Blvii28	0.18	0.69	1	1.8	0.008	0.021	-2.6
Unclassified.TM73__Unclassified.TM73	0.19	0.69	1	1.8	0.069	0.11	-1.6
SMB53__Unclassified.SMB53	0.2	0.69	1	1.7	0.049	0.072	-1.5
Peptostreptococcus__Unclassified.Peptostreptococcus	0.2	0.69	1	1.7	0.019	0.034	-1.8
Selenomonas_noxia	0.21	0.69	1	1.6	0.021	0.037	-1.8
Dialister__Unclassified.Dialister	0.21	0.69	1	1.6	0.56	0.44	1.29
Lactobacillus_plantarum	0.22	0.69	1	1.5	0.015	0.038	-2.5
Schwartzia__Unclassified.Schwartzia	0.23	0.69	1	1.5	0.018	0.033	-1.8
Faecalibacterium_prausnitzii	0.23	0.69	1	1.5	2	1.75	1.14
Cardiobacterium__Unclassified.Cardiobacterium	0.23	0.69	1	1.4	0.0075	0.015	-2.1
Escherichia_coli	0.24	0.69	1	1.4	1.29	0.98	1.32
Unclassified.Gemellaceae__Unclassified.Gemellaceae	0.25	0.69	1	1.4	0.052	0.081	-1.6
Treponema_socranskii	0.25	0.69	1	1.3	0.0036	0.0082	-2.2
Streptococcus_infantis	0.25	0.69	1	1.3	0.17	0.26	-1.5
Providencia__Unclassified.Providencia	0.25	0.69	1	1.3	0.088	0.036	2.46
Parvimonas__Unclassified.Parvimonas	0.25	0.69	1	1.4	0.019	0.033	-1.7
Mitsuokella__Unclassified.Mitsuokella	0.25	0.69	1	1.3	0.023	0.0027	8.5
Unclassified.SR1__Unclassified.SR1	0.26	0.69	1	1.3	0.0077	0.015	-1.9
Synergistes__Unclassified.Synergistes	0.26	0.69	1	1.3	0.087	0.055	1.59
Porphyromonas__Unclassified.Porphyromonas	0.26	0.69	1	1.3	0.035	0.06	-1.7
Porphyromonas_endodontalis	0.26	0.69	1	1.3	0.021	0.037	-1.8
Paludibacter__Unclassified.Paludibacter	0.26	0.69	1	1.3	0.0034	0.0073	-2.1
Unclassified.Peptostreptococcaceae__Unclassified.Peptostreptococcaceae	0.27	0.69	1	1.3	0.22	0.28	-1.3
Unclassified.Bacteroidales__Unclassified.Bacteroidales	0.27	0.69	1	1.2	0.45	0.3	1.49
Treponema_amylovorum	0.27	0.69	1	1.3	0.0045	0.0091	-2
Prevotella_pallens	0.27	0.69	1	1.2	0.017	0.031	-1.8
Atopobium_rimae	0.27	0.69	1	1.2	0.0095	0.02	-2.1
Unclassified.Actinomycetaceae__Unclassified.Actinomycetaceae	0.28	0.69	1	1.2	0.0023	0.0055	-2.4
Prevotella_tannerae	0.28	0.69	1	1.2	0.0075	0.014	-1.9
Butyricimonas__Unclassified.Butyricimonas	0.28	0.69	1	1.2	0.41	0.32	1.29
Anaerovorax__Unclassified.Anaerovorax	0.28	0.69	1	1.2	0.0016	0.0045	-2.9
Aggregatibacter_segnis	0.29	0.7	1	1.1	0.022	0.033	-1.5
Unclassified.Erysipelotrichaceae__Unclassified.Erysipelotrichaceae	0.3	0.7	1	1.1	0.087	0.11	-1.3
Megamonas__Unclassified.Megamonas	0.3	0.7	1	1.1	0.59	0.83	-1.4
Lactobacillus_mucosae	0.3	0.7	1	1.1	0.014	0.039	-2.7
Unclassified.Mollicutes__Unclassified.Mollicutes	0.32	0.71	1	1	0.04	0.005	8
Unclassified.F16__Unclassified.F16	0.33	0.71	1	0.95	0.0055	0.0095	-1.8
Pediococcus__Unclassified.Pediococcus	0.33	0.71	1	0.98	0.033	0.0041	8.06
Odoribacter__Unclassified.Odoribacter	0.33	0.71	1	0.98	0.38	0.31	1.22
Methanobrevibacter__Unclassified.Methanobrevibacter	0.34	0.71	1	0.92	0.082	0.033	2.48
Granulicatella__Unclassified.Granulicatella	0.34	0.71	1	0.92	0.064	0.088	-1.4
Collinsella_aerofaciens	0.34	0.71	1	0.91	0.44	0.36	1.21
X02d06__Unclassified.02d06	0.35	0.71	1	0.89	0.082	0.047	1.74
Treponema__Unclassified.Treponema	0.35	0.71	1	0.87	0.18	0.064	2.89
Mycoplasma__Unclassified.Mycoplasma	0.35	0.71	1	0.9	0.0027	0.0064	-2.3
Unclassified.CW040__Unclassified.CW040	0.36	0.71	1	0.84	0.025	0.044	-1.7
Rothia_mucilaginosa	0.36	0.71	1	0.85	0.088	0.12	-1.4
Bifidobacterium_adolescentis	0.36	0.71	1	0.86	0.1	0.057	1.84
Atopobium__Unclassified.Atopobium	0.36	0.71	1	0.83	0.02	0.03	-1.5
Actinomyces__Unclassified.Actinomyces	0.36	0.71	1	0.84	0.13	0.16	-1.3
Arcobacter_cryaerophilus	0.38	0.74	1	0.79	0.042	0.0068	6.13
Prevotella_stercorea	0.39	0.74	1	0.76	2.41	2.11	1.14
Campylobacter__Unclassified.Campylobacter	0.39	0.74	1	0.76	0.012	0.017	-1.4
Ruminococcus_gnavus	0.4	0.74	1	0.71	0.7	0.78	-1.1
Oscillospira__Unclassified.Oscillospira	0.4	0.74	1	0.71	1.15	1.01	1.14
Lactococcus_garvieae	0.41	0.74	1	0.69	0.18	0.12	1.55
Unclassified.Elusimicrobiaceae__Unclassified.Elusimicrobiaceae	0.42	0.74	1	0.65	0.1	0.18	-1.7
TG5__Unclassified.TG5	0.42	0.74	1	0.65	0.039	0.05	-1.3
Moryella__Unclassified.Moryella	0.42	0.74	1	0.65	0.016	0.024	-1.5
Coprococcus_catus	0.42	0.74	1	0.65	0.12	0.14	-1.2
Bacteroides_uniformis	0.42	0.74	1	0.67	0.44	0.57	-1.3
Bacteroides_fragilis	0.42	0.74	1	0.66	0.5	0.32	1.55
Unclassified.Paraprevotellaceae__Unclassified.Paraprevotellaceae	0.43	0.75	1	0.62	0.089	0.05	1.78
Unclassified.Clostridiales__Unclassified.Clostridiales	0.43	0.75	1	0.62	0.37	0.25	1.45
Prevotella_melaninogenica	0.44	0.75	1	0.6	0.064	0.095	-1.5
Prevotella_copri	0.44	0.75	1	0.59	4.37	4.73	-1.1
Unclassified.Synergistaceae__Unclassified.Synergistaceae	0.45	0.75	1	0.58	0.022	0	Inf
Unclassified.Tissierellaceae__Unclassified.Tissierellaceae	0.46	0.75	1	0.55	0.0048	0.0077	-1.6
Prevotella_intermedia	0.46	0.75	1	0.55	0.0082	0.014	-1.7
Lautropia__Unclassified.Lautropia	0.46	0.75	1	0.54	0.015	0.02	-1.4
Unclassified.Ruminococcaceae__Unclassified.Ruminococcaceae	0.47	0.75	1	0.53	0.97	0.84	1.16
Enterobacter__Unclassified.Enterobacter	0.47	0.75	1	0.53	0.021	0	Inf
Unclassified.GMD14H09__Unclassified.GMD14H09	0.48	0.75	1	0.52	0.037	0	Inf
Lactobacillus_ruminis	0.48	0.75	1	0.5	0.12	0.073	1.65
Lachnobacterium__Unclassified.Lachnobacterium	0.48	0.75	1	0.51	0.18	0.12	1.51
Johnsonella_ignava	0.48	0.75	1	0.5	0.00091	0	Inf
Unclassified.S247__Unclassified.S247	0.49	0.76	1	0.49	0.81	0.71	1.14
Dorea__Unclassified.Dorea	0.52	0.8	1	0.41	0.28	0.24	1.16
Lactococcus__Unclassified.Lactococcus	0.53	0.81	1	0.39	0.065	0.048	1.36
Alistipes_indistinctus	0.53	0.81	1	0.39	0.028	0.041	-1.5
Veillonella_parvula	0.54	0.81	1	0.37	0.55	0.64	-1.2
Paraprevotella__Unclassified.Paraprevotella	0.55	0.81	1	0.36	0.25	0.18	1.37
Blautia_producta	0.55	0.81	1	0.36	0.086	0.1	-1.2
Blautia_obeum	0.55	0.81	1	0.36	0.15	0.13	1.12
Acidaminococcus__Unclassified.Acidaminococcus	0.56	0.81	1	0.34	0.27	0.2	1.35
Unclassified.Weeksellaceae__Unclassified.Weeksellaceae	0.57	0.81	1	0.33	0.0048	0.0073	-1.5
Unclassified.Rikenellaceae__Unclassified.Rikenellaceae	0.57	0.81	1	0.32	0.27	0.23	1.18
Mogibacterium__Unclassified.Mogibacterium	0.57	0.81	1	0.32	0.013	0.016	-1.3
Anaerostipes__Unclassified.Anaerostipes	0.57	0.81	1	0.33	0.36	0.31	1.15
Slackia__Unclassified.Slackia	0.58	0.81	1	0.3	0.062	0.05	1.25
Rummeliibacillus__Unclassified.Rummeliibacillus	0.58	0.81	1	0.31	0.025	0.0055	4.67
Neisseria_subflava	0.59	0.82	1	0.29	0.061	0.076	-1.3
Clostridium_hiranonis	0.6	0.82	1	0.28	0.072	0.049	1.49
Unclassified.Cerasicoccaceae__Unclassified.Cerasicoccaceae	0.61	0.82	1	0.26	0.056	0.032	1.75
Turicibacter__Unclassified.Turicibacter	0.61	0.82	1	0.27	0.046	0.055	-1.2
Comamonas__Unclassified.Comamonas	0.61	0.82	1	0.26	0.13	0.091	1.45
Bilophila__Unclassified.Bilophila	0.61	0.82	1	0.26	0.34	0.31	1.1
Enterococcus__Unclassified.Enterococcus	0.62	0.82	1	0.24	0.16	0.12	1.34
Shuttleworthia_satelles	0.63	0.82	1	0.24	0.0055	0.0082	-1.5
Corynebacterium_durum	0.63	0.82	1	0.24	0.0064	0.0082	-1.3
Bacteroides_coprophilus	0.63	0.82	1	0.23	0.12	0.17	-1.3
Prevotella_nigrescens	0.64	0.83	1	0.21	0.0061	0.0086	-1.4
Aggregatibacter__Unclassified.Aggregatibacter	0.64	0.83	1	0.22	0.19	0.16	1.16
Ruminococcus_callidus	0.65	0.83	1	0.21	0.26	0.29	-1.1
Unclassified.YS2__Unclassified.YS2	0.66	0.83	1	0.2	0.13	0.17	-1.3
Cetobacterium_somerae	0.66	0.83	1	0.19	0.051	0.064	-1.3
Butyrivibrio__Unclassified.Butyrivibrio	0.66	0.83	1	0.2	0.042	0.028	1.53
Unclassified.Christensenellaceae__Unclassified.Christensenellaceae	0.67	0.83	1	0.19	0.17	0.14	1.23
Roseburia__Unclassified.Roseburia	0.67	0.83	1	0.19	0.61	0.57	1.07
Bacteroides_plebeius	0.67	0.83	1	0.18	0.47	0.55	-1.2
Clostridium_symbiosum	0.71	0.86	1	0.14	0.044	0.035	1.27
Clostridium_perfringens	0.71	0.86	1	0.14	0.14	0.17	-1.2
vadinCA11__Unclassified.vadinCA11	0.72	0.87	1	0.13	0.17	0.21	-1.3
Ruminococcus_bromii	0.76	0.9	1	0.098	0.13	0.12	1.11
Clostridium_citroniae	0.76	0.9	1	0.092	0.088	0.076	1.16
Unclassified.Streptophyta__Unclassified.Streptophyta	0.77	0.9	1	0.087	0.16	0.16	1.06
Unclassified.Clostridiaceae__Unclassified.Clostridiaceae	0.77	0.9	1	0.09	0.16	0.17	-1.1
Parabacteroides__Unclassified.Parabacteroides	0.77	0.9	1	0.085	0.24	0.22	1.08
Clostridium_celatum	0.77	0.9	1	0.087	0.26	0.28	-1.1
Unclassified.Acidaminobacteraceae__Unclassified.Acidaminobacteraceae	0.8	0.91	1	0.068	0.0041	0.005	-1.2
Catenibacterium__Unclassified.Catenibacterium	0.8	0.91	1	0.062	0.21	0.23	-1.1
Unclassified.R445B__Unclassified.R445B	0.81	0.91	1	0.06	0.02	0.014	1.48
Unclassified.BS11__Unclassified.BS11	0.81	0.91	1	0.059	0.0025	0.0018	1.38
Ruminobacter__Unclassified.Ruminobacter	0.81	0.91	1	0.057	0.42	0.49	-1.2
Eubacterium_biforme	0.81	0.91	1	0.061	0.058	0.063	-1.1
Bacteroides_eggerthii	0.82	0.92	1	0.05	0.19	0.17	1.13
Butyrivibrio_crossotus	0.84	0.94	1	0.043	0.27	0.24	1.11
Haemophilus__Unclassified.Haemophilus	0.85	0.94	1	0.038	0.0068	0.0059	1.15
Unclassified.Mogibacteriaceae__Unclassified.Mogibacteriaceae	0.86	0.94	1	0.032	0.16	0.16	-1
Roseburia_faecis	0.86	0.94	1	0.032	0.93	0.9	1.03
Bifidobacterium__Unclassified.Bifidobacterium	0.87	0.95	1	0.026	0.095	0.09	1.06
Unclassified.p253418B5__Unclassified.p253418B5	0.9	0.97	1	0.015	0.026	0.031	-1.2
Clostridium_sordellii	0.91	0.98	1	0.013	0.044	0.041	1.07
Parabacteroides_distasonis	0.92	0.99	1	0.011	0.25	0.24	1.02
Succinivibrio__Unclassified.Succinivibrio	0.93	0.99	1	0.0089	1.15	1.12	1.03
CF231__Unclassified.CF231	0.93	0.99	1	0.0082	0.27	0.28	-1
Blautia__Unclassified.Blautia	0.94	0.99	1	0.0066	0.46	0.45	1.01
Streptococcus_anginosus	0.95	0.99	1	0.0038	0.062	0.064	-1
Phascolarctobacterium__Unclassified.Phascolarctobacterium	0.95	0.99	1	0.0033	3.05	3.02	1.01
Coprococcus_eutactus	0.95	0.99	1	0.004	0.4	0.39	1.02
Bulleidia_moorei	0.96	0.99	1	0.0028	0.0057	0.0055	1.04
Ruminococcus__Unclassified.Ruminococcus	0.97	0.99	1	0.0015	0.56	0.56	-1
Unclassified.Lachnospiraceae__Unclassified.Lachnospiraceae	0.98	0.99	1	0.00042	0.57	0.56	1
Unclassified	0.98	0.99	1	0.00079	3.26	3.27	-1
Dorea_formicigenerans	0.98	0.99	1	0.00054	0.3	0.3	1
Anaerovibrio__Unclassified.Anaerovibrio	0.98	0.99	1	0.0005	0.32	0.32	-1
Unclassified.Coriobacteriaceae__Unclassified.Coriobacteriaceae	1	1	1	2.3e-05	0.23	0.23	1

## Sheet: genus
Taxa	P Infection.category	FDR Infection.category	P adjusted Infection.category	F Value Infection.category	FI mean	FU mean	Fold Change
Haemophilus	0.0026	0.36	0.36	9.8	0.2	0.45	-2.2
Oxalobacter	0.022	0.68	1	5.5	0.058	0.015	3.89
Desulfovibrio	0.039	0.68	1	4.4	0.47	0.3	1.57
Unclassified.Leptotrichiaceae	0.065	0.68	1	3.5	0.0032	0.012	-3.9
Fusobacterium	0.071	0.68	1	3.4	0.041	0.083	-2
Abiotrophia	0.071	0.68	1	3.4	0.0043	0.02	-4.6
Unclassified.Victivallaceae	0.077	0.68	1	3.2	0.27	0.12	2.14
Unclassified.Rs045	0.083	0.68	1	3.1	0.013	0.032	-2.4
Unclassified.Anaeroplasmataceae	0.083	0.68	1	3.1	0.036	0.09	-2.5
Lachnoanaerobaculum	0.084	0.68	1	3.1	0.0059	0.016	-2.8
Eikenella	0.086	0.68	1	3	0.015	0.03	-2.1
Unclassified.Barnesiellaceae	0.088	0.68	1	3	0.083	0.17	-2
Leptotrichia	0.091	0.68	1	3	0.043	0.096	-2.2
Streptococcus	0.092	0.68	1	2.9	0.45	0.62	-1.4
Lachnospira	0.098	0.68	1	2.8	0.52	0.63	-1.2
Tannerella	0.1	0.68	1	2.7	0.01	0.024	-2.4
Peptococcus	0.1	0.68	1	2.8	0.0043	0.011	-2.6
Dehalobacterium	0.1	0.68	1	2.8	0.1	0.06	1.67
Victivallis	0.11	0.68	1	2.7	0.065	0.027	2.43
Capnocytophaga	0.11	0.68	1	2.6	0.018	0.042	-2.3
Unclassified.BD15	0.12	0.68	1	2.4	0.00091	0.0041	-4.5
Subdoligranulum	0.12	0.68	1	2.5	0.11	0.082	1.36
Filifactor	0.12	0.68	1	2.5	0.01	0.026	-2.5
Catonella	0.12	0.68	1	2.5	0.005	0.011	-2.3
Oribacterium	0.13	0.68	1	2.4	0.15	0.058	2.67
Coprococcus	0.13	0.68	1	2.4	0.68	0.85	-1.2
Unclassified.Desulfovibrionaceae	0.14	0.68	1	2.2	0.12	0.086	1.44
Sutterella	0.14	0.68	1	2.2	1.3	1.6	-1.2
Megasphaera	0.14	0.68	1	2.3	0.42	0.18	2.31
Veillonella	0.15	0.68	1	2.1	0.7	1.03	-1.5
Corynebacterium	0.15	0.68	1	2.1	0.015	0.028	-1.9
Selenomonas	0.16	0.7	1	2	0.065	0.12	-1.9
Blvii28	0.18	0.71	1	1.8	0.008	0.021	-2.6
Unclassified.TM73	0.19	0.71	1	1.8	0.069	0.11	-1.6
SMB53	0.2	0.71	1	1.7	0.049	0.072	-1.5
Peptostreptococcus	0.2	0.71	1	1.7	0.019	0.034	-1.8
Dialister	0.21	0.71	1	1.6	0.56	0.44	1.29
Schwartzia	0.23	0.71	1	1.5	0.018	0.033	-1.8
Faecalibacterium	0.23	0.71	1	1.5	2	1.75	1.14
Porphyromonas	0.24	0.71	1	1.4	0.042	0.073	-1.7
Escherichia	0.24	0.71	1	1.4	1.29	0.98	1.32
Unclassified.Gemellaceae	0.25	0.71	1	1.4	0.052	0.081	-1.6
Providencia	0.25	0.71	1	1.3	0.088	0.036	2.46
Parvimonas	0.25	0.71	1	1.4	0.019	0.033	-1.7
Unclassified.SR1	0.26	0.71	1	1.3	0.0077	0.015	-1.9
Synergistes	0.26	0.71	1	1.3	0.087	0.055	1.59
Paludibacter	0.26	0.71	1	1.3	0.0034	0.0073	-2.1
Lactococcus	0.26	0.71	1	1.3	0.22	0.14	1.65
Bacteroides	0.26	0.71	1	1.3	2.05	2.58	-1.3
Unclassified.Peptostreptococcaceae	0.27	0.71	1	1.3	0.22	0.28	-1.3
Unclassified.Bacteroidales	0.27	0.71	1	1.2	0.45	0.3	1.49
Unclassified.Actinomycetaceae	0.28	0.71	1	1.2	0.0023	0.0055	-2.4
Butyricimonas	0.28	0.71	1	1.2	0.41	0.32	1.29
Anaerovorax	0.28	0.71	1	1.2	0.0016	0.0045	-2.9
Cardiobacterium	0.29	0.71	1	1.1	0.01	0.018	-1.8
Unclassified.Erysipelotrichaceae	0.3	0.71	1	1.1	0.087	0.11	-1.3
Megamonas	0.3	0.71	1	1.1	0.59	0.83	-1.4
Atopobium	0.31	0.71	1	1	0.024	0.039	-1.6
Unclassified.Mollicutes	0.32	0.71	1	1	0.04	0.005	8
Rothia	0.32	0.71	1	0.99	0.093	0.13	-1.4
Unclassified.F16	0.33	0.71	1	0.95	0.0055	0.0095	-1.8
Pediococcus	0.33	0.71	1	0.98	0.033	0.0041	8.06
Odoribacter	0.33	0.71	1	0.98	0.38	0.31	1.22
Ruminococcus	0.34	0.71	1	0.91	1.15	1.26	-1.1
Methanobrevibacter	0.34	0.71	1	0.92	0.082	0.033	2.48
Granulicatella	0.34	0.71	1	0.92	0.064	0.088	-1.4
Collinsella	0.34	0.71	1	0.91	0.44	0.36	1.21
X02d06	0.35	0.71	1	0.89	0.082	0.047	1.74
Mycoplasma	0.35	0.71	1	0.9	0.0027	0.0064	-2.3
Unclassified.CW040	0.36	0.71	1	0.84	0.025	0.044	-1.7
Actinomyces	0.36	0.71	1	0.86	0.13	0.17	-1.3
Treponema	0.38	0.73	1	0.77	0.19	0.077	2.46
Arcobacter	0.38	0.73	1	0.79	0.042	0.0068	6.13
Oscillospira	0.4	0.73	1	0.71	1.15	1.01	1.14
Bifidobacterium	0.4	0.73	1	0.72	0.17	0.12	1.4
Campylobacter	0.41	0.73	1	0.69	0.019	0.026	-1.4
Unclassified.Elusimicrobiaceae	0.42	0.73	1	0.65	0.1	0.18	-1.7
TG5	0.42	0.73	1	0.65	0.039	0.05	-1.3
Moryella	0.42	0.73	1	0.65	0.016	0.024	-1.5
Unclassified.Paraprevotellaceae	0.43	0.73	1	0.62	0.089	0.05	1.78
Unclassified.Clostridiales	0.43	0.73	1	0.62	0.37	0.25	1.45
Acinetobacter	0.43	0.73	1	0.63	0.053	0.13	-2.5
Unclassified	0.44	0.74	1	0.61	2.58	2.44	1.06
Unclassified.Synergistaceae	0.45	0.74	1	0.58	0.022	0	Inf
Unclassified.Tissierellaceae	0.46	0.74	1	0.55	0.0048	0.0077	-1.6
Lautropia	0.46	0.74	1	0.54	0.015	0.02	-1.4
Unclassified.Ruminococcaceae	0.47	0.74	1	0.53	0.97	0.84	1.16
Enterobacter	0.47	0.74	1	0.53	0.021	0	Inf
Unclassified.GMD14H09	0.48	0.74	1	0.52	0.037	0	Inf
Lachnobacterium	0.48	0.74	1	0.51	0.18	0.12	1.51
Johnsonella	0.48	0.74	1	0.5	0.00091	0	Inf
Unclassified.S247	0.49	0.75	1	0.49	0.81	0.71	1.14
Alistipes	0.53	0.79	1	0.39	0.028	0.041	-1.5
Neisseria	0.54	0.79	1	0.38	0.066	0.084	-1.3
Paraprevotella	0.55	0.79	1	0.36	0.25	0.18	1.37
Dorea	0.56	0.79	1	0.35	0.43	0.4	1.1
Acidaminococcus	0.56	0.79	1	0.34	0.27	0.2	1.35
Unclassified.Weeksellaceae	0.57	0.79	1	0.33	0.0048	0.0073	-1.5
Unclassified.Rikenellaceae	0.57	0.79	1	0.32	0.27	0.23	1.18
Mogibacterium	0.57	0.79	1	0.32	0.013	0.016	-1.3
Anaerostipes	0.57	0.79	1	0.33	0.36	0.31	1.15
Slackia	0.58	0.79	1	0.3	0.062	0.05	1.25
Rummeliibacillus	0.58	0.79	1	0.31	0.025	0.0055	4.67
Unclassified.Cerasicoccaceae	0.61	0.8	1	0.26	0.056	0.032	1.75
Turicibacter	0.61	0.8	1	0.27	0.046	0.055	-1.2
Comamonas	0.61	0.8	1	0.26	0.13	0.091	1.45
Bilophila	0.61	0.8	1	0.26	0.34	0.31	1.1
Enterococcus	0.62	0.8	1	0.24	0.16	0.12	1.34
Shuttleworthia	0.63	0.81	1	0.24	0.0055	0.0082	-1.5
Unclassified.YS2	0.66	0.82	1	0.2	0.13	0.17	-1.3
Parabacteroides	0.66	0.82	1	0.19	0.38	0.35	1.1
Cetobacterium	0.66	0.82	1	0.19	0.051	0.064	-1.3
Unclassified.Christensenellaceae	0.67	0.83	1	0.19	0.17	0.14	1.23
Aggregatibacter	0.68	0.84	1	0.17	0.19	0.17	1.13
Roseburia	0.7	0.85	1	0.15	1.92	2	-1
Mitsuokella	0.71	0.86	1	0.14	0.085	0.073	1.16
vadinCA11	0.72	0.86	1	0.13	0.17	0.21	-1.3
Clostridium	0.74	0.88	1	0.11	0.48	0.51	-1.1
Butyrivibrio	0.76	0.89	1	0.098	0.29	0.25	1.16
Unclassified.Streptophyta	0.77	0.89	1	0.087	0.16	0.16	1.06
Unclassified.Clostridiaceae	0.77	0.89	1	0.09	0.16	0.17	-1.1
Unclassified.Acidaminobacteraceae	0.8	0.89	1	0.068	0.0041	0.005	-1.2
Catenibacterium	0.8	0.89	1	0.062	0.21	0.23	-1.1
Unclassified.R445B	0.81	0.89	1	0.06	0.02	0.014	1.48
Unclassified.BS11	0.81	0.89	1	0.059	0.0025	0.0018	1.38
Ruminobacter	0.81	0.89	1	0.057	0.42	0.49	-1.2
Eubacterium	0.81	0.89	1	0.061	0.058	0.063	-1.1
Unclassified.Mogibacteriaceae	0.86	0.94	1	0.032	0.16	0.16	-1
Lactobacillus	0.89	0.97	1	0.018	0.14	0.15	-1.1
Unclassified.p253418B5	0.9	0.97	1	0.015	0.026	0.031	-1.2
Prevotella	0.92	0.98	1	0.01	5.59	5.65	-1
Succinivibrio	0.93	0.98	1	0.0089	1.15	1.12	1.03
CF231	0.93	0.98	1	0.0082	0.27	0.28	-1
Phascolarctobacterium	0.95	0.99	1	0.0033	3.05	3.02	1.01
Actinobacillus	0.95	0.99	1	0.0036	0.029	0.031	-1.1
Bulleidia	0.96	0.99	1	0.0028	0.0057	0.0055	1.04
Blautia	0.97	0.99	1	0.0012	0.5	0.5	1.01
Unclassified.Lachnospiraceae	0.98	0.99	1	0.00042	0.57	0.56	1
Anaerovibrio	0.98	0.99	1	0.0005	0.32	0.32	-1
Unclassified.Coriobacteriaceae	1	1	1	2.3e-05	0.23	0.23	1

## Sheet: family
Taxa	P Infection.category	FDR Infection.category	P adjusted Infection.category	F Value Infection.category	FI mean	FU mean	Fold Change
Pasteurellaceae	0.0091	0.66	0.7	7.2	0.34	0.56	-1.7
Oxalobacteraceae	0.022	0.66	1	5.5	0.058	0.015	3.89
Victivallaceae	0.055	0.66	1	3.8	0.3	0.15	2.05
Desulfovibrionaceae	0.062	0.66	1	3.6	0.64	0.47	1.37
Aerococcaceae	0.071	0.66	1	3.4	0.0043	0.02	-4.6
Rs045	0.083	0.66	1	3.1	0.013	0.032	-2.4
Anaeroplasmataceae	0.083	0.66	1	3.1	0.036	0.09	-2.5
Leptotrichiaceae	0.087	0.66	1	3	0.043	0.098	-2.3
Barnesiellaceae	0.088	0.66	1	3	0.083	0.17	-2
Peptococcaceae	0.1	0.66	1	2.8	0.0043	0.011	-2.6
Dehalobacteriaceae	0.1	0.66	1	2.8	0.1	0.06	1.67
Flavobacteriaceae	0.11	0.66	1	2.6	0.018	0.042	-2.3
Unclassified.BD15	0.12	0.66	1	2.4	0.00091	0.0041	-4.5
Peptostreptococcaceae	0.12	0.66	1	2.4	0.25	0.34	-1.4
Alcaligenaceae	0.14	0.68	1	2.2	1.3	1.6	-1.2
Corynebacteriaceae	0.15	0.68	1	2.1	0.015	0.028	-1.9
Mogibacteriaceae	0.17	0.68	1	1.9	0.25	0.21	1.23
Enterobacteriaceae	0.17	0.68	1	2	1.89	1.49	1.26
Unclassified.TM73	0.19	0.68	1	1.8	0.069	0.11	-1.6
Synergistaceae	0.19	0.68	1	1.7	0.11	0.055	1.91
Paraprevotellaceae	0.19	0.68	1	1.8	1.91	1.59	1.2
Ruminococcaceae	0.2	0.68	1	1.6	3.02	2.63	1.15
Odoribacteraceae	0.24	0.68	1	1.4	0.59	0.47	1.26
Gemellaceae	0.25	0.68	1	1.4	0.052	0.081	-1.6
Unclassified.SR1	0.26	0.68	1	1.3	0.0077	0.015	-1.9
Bacteroidaceae	0.26	0.68	1	1.3	2.05	2.58	-1.3
Unclassified.Bacteroidales	0.27	0.68	1	1.2	0.45	0.3	1.49
Tissierellaceae	0.29	0.68	1	1.1	0.021	0.034	-1.6
Cardiobacteriaceae	0.29	0.68	1	1.1	0.01	0.018	-1.8
Pseudomonadaceae	0.3	0.68	1	1.1	0.039	0.0027	14.33
Unclassified.Mollicutes	0.32	0.68	1	1	0.04	0.005	8
Micrococcaceae	0.32	0.68	1	0.99	0.093	0.13	-1.4
Streptococcaceae	0.33	0.68	1	0.96	0.54	0.65	-1.2
F16	0.33	0.68	1	0.95	0.0055	0.0095	-1.8
Methanobacteriaceae	0.34	0.68	1	0.92	0.082	0.033	2.48
Carnobacteriaceae	0.34	0.68	1	0.92	0.064	0.088	-1.4
Mycoplasmataceae	0.35	0.68	1	0.9	0.0027	0.0064	-2.3
Lachnospiraceae	0.35	0.68	1	0.9	3.03	3.2	-1.1
Actinomycetaceae	0.35	0.68	1	0.87	0.13	0.17	-1.3
Unclassified.CW040	0.36	0.68	1	0.84	0.025	0.044	-1.7
Spirochaetaceae	0.38	0.68	1	0.77	0.19	0.077	2.46
Neisseriaceae	0.4	0.68	1	0.73	0.072	0.099	-1.4
Coriobacteriaceae	0.4	0.68	1	0.72	0.53	0.46	1.15
Bifidobacteriaceae	0.4	0.68	1	0.72	0.17	0.12	1.4
Erysipelotrichaceae	0.41	0.68	1	0.7	0.27	0.32	-1.2
Elusimicrobiaceae	0.42	0.68	1	0.65	0.1	0.18	-1.7
Dethiosulfovibrionaceae	0.42	0.68	1	0.65	0.039	0.05	-1.3
Unclassified.Clostridiales	0.43	0.68	1	0.62	0.37	0.25	1.45
Moraxellaceae	0.43	0.68	1	0.63	0.053	0.13	-2.5
Fusobacteriaceae	0.46	0.69	1	0.55	0.5	0.4	1.25
Burkholderiaceae	0.46	0.69	1	0.54	0.015	0.02	-1.4
Rikenellaceae	0.47	0.7	1	0.53	0.52	0.42	1.22
Unclassified.GMD14H09	0.48	0.7	1	0.52	0.037	0	Inf
S247	0.49	0.7	1	0.49	0.81	0.71	1.14
Campylobacteraceae	0.51	0.71	1	0.44	0.058	0.032	1.82
Weeksellaceae	0.57	0.77	1	0.33	0.0048	0.0073	-1.5
Planococcaceae	0.58	0.77	1	0.31	0.025	0.0055	4.67
Unclassified	0.61	0.77	1	0.26	0.71	0.65	1.09
Turicibacteraceae	0.61	0.77	1	0.27	0.046	0.055	-1.2
Comamonadaceae	0.61	0.77	1	0.26	0.13	0.091	1.45
Cerasicoccaceae	0.61	0.77	1	0.26	0.056	0.032	1.75
Enterococcaceae	0.62	0.77	1	0.24	0.16	0.12	1.34
Unclassified.YS2	0.66	0.81	1	0.2	0.13	0.17	-1.3
Christensenellaceae	0.67	0.81	1	0.19	0.17	0.14	1.23
Methanomassiliicoccaceae	0.72	0.85	1	0.13	0.17	0.21	-1.3
Porphyromonadaceae	0.76	0.88	1	0.096	0.39	0.37	1.06
Unclassified.Streptophyta	0.77	0.88	1	0.087	0.16	0.16	1.06
Succinivibrionaceae	0.78	0.88	1	0.076	1.43	1.32	1.08
Acidaminobacteraceae	0.8	0.88	1	0.068	0.0041	0.005	-1.2
R445B	0.81	0.88	1	0.06	0.02	0.014	1.48
BS11	0.81	0.88	1	0.059	0.0025	0.0018	1.38
Prevotellaceae	0.84	0.89	1	0.043	5.28	5.39	-1
Lactobacillaceae	0.84	0.89	1	0.043	0.17	0.15	1.1
Leuconostocaceae	0.88	0.92	1	0.024	0.087	0.083	1.05
p253418B5	0.9	0.92	1	0.015	0.026	0.031	-1.2
Clostridiaceae	0.92	0.93	1	0.0095	0.51	0.52	-1
Veillonellaceae	1	1	1	1.3e-05	3.72	3.71	1

## Sheet: order
Taxa	P Infection.category	FDR Infection.category	P adjusted Infection.category	F Value Infection.category	FI mean	FU mean	Fold Change
Pasteurellales	0.0091	0.37	0.37	7.2	0.34	0.56	-1.7
Victivallales	0.055	0.64	1	3.8	0.3	0.15	2.05
Desulfovibrionales	0.062	0.64	1	3.6	0.64	0.47	1.37
I025	0.083	0.64	1	3.1	0.013	0.032	-2.4
Anaeroplasmatales	0.083	0.64	1	3.1	0.036	0.09	-2.5
Unclassified.BD15	0.12	0.64	1	2.4	0.00091	0.0041	-4.5
Flavobacteriales	0.13	0.64	1	2.3	0.02	0.043	-2.1
Enterobacteriales	0.17	0.64	1	2	1.89	1.49	1.26
Unclassified.TM73	0.19	0.64	1	1.8	0.069	0.11	-1.6
Burkholderiales	0.22	0.64	1	1.5	1.36	1.61	-1.2
Gemellales	0.25	0.64	1	1.4	0.052	0.081	-1.6
Unclassified.SR1	0.26	0.64	1	1.3	0.0077	0.015	-1.9
Unclassified	0.27	0.64	1	1.2	0.31	0.21	1.49
Cardiobacteriales	0.29	0.64	1	1.1	0.01	0.018	-1.8
Actinomycetales	0.29	0.64	1	1.1	0.17	0.23	-1.4
Bacteroidales	0.31	0.64	1	1	6.63	6.95	-1
Unclassified.Mollicutes	0.32	0.64	1	1	0.04	0.005	8
Methanobacteriales	0.34	0.64	1	0.92	0.082	0.033	2.48
Mycoplasmatales	0.35	0.64	1	0.9	0.0027	0.0064	-2.3
Spirochaetales	0.38	0.64	1	0.77	0.19	0.077	2.46
CW040	0.38	0.64	1	0.77	0.028	0.046	-1.6
Synergistales	0.4	0.64	1	0.73	0.12	0.091	1.36
Neisseriales	0.4	0.64	1	0.73	0.072	0.099	-1.4
Coriobacteriales	0.4	0.64	1	0.72	0.53	0.46	1.15
Bifidobacteriales	0.4	0.64	1	0.72	0.17	0.12	1.4
Erysipelotrichales	0.41	0.64	1	0.7	0.27	0.32	-1.2
Elusimicrobiales	0.42	0.64	1	0.65	0.1	0.18	-1.7
GMD14H09	0.48	0.7	1	0.52	0.037	0	Inf
Campylobacterales	0.51	0.71	1	0.44	0.058	0.032	1.82
Clostridiales	0.52	0.71	1	0.42	6.13	5.96	1.03
Pseudomonadales	0.54	0.71	1	0.38	0.068	0.13	-1.9
Fusobacteriales	0.57	0.71	1	0.33	0.51	0.43	1.18
Turicibacterales	0.61	0.71	1	0.27	0.046	0.055	-1.2
Lactobacillales	0.61	0.71	1	0.26	0.66	0.74	-1.1
Cerasicoccales	0.61	0.71	1	0.26	0.056	0.032	1.75
YS2	0.66	0.75	1	0.2	0.13	0.17	-1.3
E2	0.72	0.8	1	0.13	0.17	0.21	-1.3
Streptophyta	0.77	0.8	1	0.087	0.16	0.16	1.06
Bacillales	0.77	0.8	1	0.087	0.065	0.052	1.26
Aeromonadales	0.78	0.8	1	0.076	1.43	1.32	1.08
Z20	0.81	0.81	1	0.06	0.02	0.014	1.48
