# Supplementary material for: Clinical helminth infections alter host gut and saliva microbiota
Source: PLoS Negl Trop Dis. 2022 Jun 8;16(6):e0010491. doi: 10.1371/journal.pntd.0010491 (PMC9212162; doi:10.1371/journal.pntd.0010491)
Supplement: S4 Table — Results are stratified (separate tabs) at the species, genus, and family levels. Results include p- value based in Infection category, False Discover Rate (FDR), adjusted p- value based on Tissue and Infection status, Paired p- value (Tukey), and mean abundance for each Tissue and Infection condition. (XLSX) [file pntd.0010491.s005.xlsx]

## Sheet: species
Taxa	P Infection.category	FDR Infection.category	P adjusted Infection.category	F Value Infection.category	SI mean	SU mean	Fold Change
Dialister__Unclassified.Dialister	0.027	0.86	1	5.6	0.48	0.3	1.59
Abiotrophia__Unclassified.Abiotrophia	0.031	0.86	1	5.3	0.51	0.22	2.31
Cardiobacterium__Unclassified.Cardiobacterium	0.042	0.86	1	4.7	0.31	0.18	1.69
Blautia_producta	0.063	0.86	1	3.8	0.033	0	Inf
Unclassified.BD15__Unclassified.BD15	0.064	0.86	1	3.8	0.16	0.06	2.6
Selenomonas__Unclassified.Selenomonas	0.066	0.86	1	3.7	1.28	0.84	1.53
Tannerella__Unclassified.Tannerella	0.09	0.86	1	3.1	0.44	0.33	1.33
Alistipes_indistinctus	0.091	0.86	1	3.1	0.012	0	Inf
Unclassified.Erysipelotrichaceae__Unclassified.Erysipelotrichaceae	0.1	0.86	1	2.9	0.048	0.011	4.38
Slackia__Unclassified.Slackia	0.1	0.86	1	2.9	0.012	0	Inf
Ruminococcus__Unclassified.Ruminococcus	0.12	0.86	1	2.6	0.17	0.06	2.9
Mitsuokella__Unclassified.Mitsuokella	0.12	0.86	1	2.6	0	0.052	#NAME?
Haemophilus_parainfluenzae	0.12	0.86	1	2.7	1.15	1.49	-1.3
Unclassified.BS11__Unclassified.BS11	0.13	0.86	1	2.5	0.079	0.2	-2.5
Butyrivibrio__Unclassified.Butyrivibrio	0.13	0.86	1	2.5	0.26	0.12	2.12
Blautia_obeum	0.13	0.86	1	2.5	0.053	0.02	2.67
Mogibacterium__Unclassified.Mogibacterium	0.14	0.86	1	2.4	0.44	0.33	1.33
CF231__Unclassified.CF231	0.14	0.86	1	2.4	0.068	0.014	4.82
Bacteroides_caccae	0.14	0.86	1	2.4	0.12	0.047	2.64
Rothia_aeria	0.15	0.86	1	2.2	0.43	0.32	1.35
Lactococcus__Unclassified.Lactococcus	0.15	0.86	1	2.2	0.032	0.017	1.95
Escherichia_coli	0.15	0.86	1	2.2	0.4	0.16	2.52
Clostridium_bifermentans	0.15	0.86	1	2.2	0.038	0.0067	5.62
vadinCA11__Unclassified.vadinCA11	0.16	0.86	1	2.1	0.027	0.0075	3.56
Unclassified.Peptostreptococcaceae__Unclassified.Peptostreptococcaceae	0.16	0.86	1	2.1	0.2	0.15	1.31
Unclassified.Clostridiaceae__Unclassified.Clostridiaceae	0.17	0.86	1	2	0.044	0.017	2.65
Actinomyces__Unclassified.Actinomyces	0.18	0.86	1	1.9	2.06	2.51	-1.2
Streptococcus_anginosus	0.19	0.86	1	1.9	0.7	0.51	1.37
Peptostreptococcus__Unclassified.Peptostreptococcus	0.19	0.86	1	1.9	0.7	0.54	1.28
Catenibacterium__Unclassified.Catenibacterium	0.19	0.86	1	1.8	0.096	0.024	3.97
Bacteroides__Unclassified.Bacteroides	0.19	0.86	1	1.9	0.58	0.27	2.17
Unclassified.Christensenellaceae__Unclassified.Christensenellaceae	0.2	0.86	1	1.7	0.07	0.024	2.9
Sutterella__Unclassified.Sutterella	0.2	0.86	1	1.8	0.46	0.21	2.19
Lautropia__Unclassified.Lautropia	0.2	0.86	1	1.7	0.55	0.4	1.36
Unclassified.YS2__Unclassified.YS2	0.21	0.86	1	1.7	0.012	0.0025	5
Unclassified.Coriobacteriaceae__Unclassified.Coriobacteriaceae	0.21	0.86	1	1.7	0.084	0.037	2.3
Dehalobacterium__Unclassified.Dehalobacterium	0.21	0.86	1	1.6	0.02	0.0067	3
Clostridium__Unclassified.Clostridium	0.21	0.86	1	1.7	0.066	0.026	2.55
Ruminococcus_gnavus	0.22	0.86	1	1.6	0.26	0.12	2.22
Neisseria_subflava	0.22	0.86	1	1.6	1.38	1.87	-1.4
Collinsella_aerofaciens	0.23	0.86	1	1.5	0.11	0.05	2.22
Anaerovibrio__Unclassified.Anaerovibrio	0.23	0.86	1	1.5	0.075	0.025	3
Oscillospira__Unclassified.Oscillospira	0.24	0.86	1	1.4	0.28	0.15	1.89
Lactobacillus__Unclassified.Lactobacillus	0.24	0.86	1	1.5	0.098	0.024	4.03
Clostridium_perfringens	0.24	0.86	1	1.5	0.054	0.022	2.5
Subdoligranulum_variabile	0.25	0.86	1	1.4	0.025	0.0092	2.73
Roseburia_faecis	0.25	0.86	1	1.4	0.45	0.22	2.1
X02d06__Unclassified.02d06	0.26	0.86	1	1.3	0.016	0.005	3.17
Unclassified.TM73__Unclassified.TM73	0.26	0.86	1	1.4	1.38	1.16	1.2
Lachnospira__Unclassified.Lachnospira	0.26	0.86	1	1.4	0.21	0.11	1.98
Unclassified.Victivallaceae__Unclassified.Victivallaceae	0.28	0.86	1	1.2	0.038	0.016	2.42
Blautia__Unclassified.Blautia	0.28	0.86	1	1.2	0.18	0.092	1.95
Clostridium_celatum	0.29	0.86	1	1.2	0.083	0.042	2
Neisseria__Unclassified.Neisseria	0.3	0.86	1	1.1	0.6	0.44	1.35
Rothia_mucilaginosa	0.31	0.86	1	1.1	1.99	2.36	-1.2
Lactobacillus_plantarum	0.31	0.86	1	1.1	0.017	0.0033	5
Streptococcus_infantis	0.32	0.86	1	1.1	4.05	3.6	1.13
Ruminococcus_bromii	0.32	0.86	1	1	0.028	0.012	2.43
Clostridium_sordellii	0.32	0.86	1	1	0.017	0.005	3.33
Unclassified.SR1__Unclassified.SR1	0.33	0.86	1	1	0.35	0.27	1.29
Unclassified.Rikenellaceae__Unclassified.Rikenellaceae	0.33	0.86	1	0.99	0.084	0.048	1.77
Rummeliibacillus__Unclassified.Rummeliibacillus	0.33	0.86	1	1	0	0.0067	#NAME?
Phascolarctobacterium__Unclassified.Phascolarctobacterium	0.33	0.86	1	0.97	0.99	0.56	1.78
Parabacteroides__Unclassified.Parabacteroides	0.33	0.86	1	0.99	0.087	0.048	1.79
Enterobacter__Unclassified.Enterobacter	0.33	0.86	1	1	0.0025	0	Inf
Bacteroides_acidifaciens	0.33	0.86	1	1	0.038	0	Inf
Aggregatibacter__Unclassified.Aggregatibacter	0.33	0.86	1	0.98	0.24	0.31	-1.3
Prevotella_intermedia	0.34	0.86	1	0.95	0.33	0.42	-1.3
Bacteroides_ovatus	0.34	0.86	1	0.96	0.16	0.087	1.87
Atopobium_rimae	0.34	0.86	1	0.94	0.3	0.22	1.35
Prevotella_copri	0.35	0.86	1	0.9	1.95	1.14	1.71
Granulicatella__Unclassified.Granulicatella	0.35	0.86	1	0.91	1.36	1.55	-1.1
Corynebacterium_durum	0.35	0.86	1	0.93	0.19	0.15	1.25
Bacteroides_plebeius	0.35	0.86	1	0.91	0.29	0.15	1.92
Lactobacillus_zeae	0.36	0.86	1	0.86	0.03	0.0092	3.27
Dorea__Unclassified.Dorea	0.36	0.86	1	0.89	0.061	0.034	1.78
Bilophila__Unclassified.Bilophila	0.36	0.86	1	0.87	0.13	0.071	1.8
Unclassified.F16__Unclassified.F16	0.37	0.86	1	0.85	0.27	0.24	1.14
SMB53__Unclassified.SMB53	0.37	0.86	1	0.84	0.017	0.0067	2.5
Leptotrichia__Unclassified.Leptotrichia	0.37	0.86	1	0.83	1.47	1.22	1.21
Bacteroides_coprophilus	0.37	0.86	1	0.82	0.095	0.046	2.07
Megamonas__Unclassified.Megamonas	0.38	0.86	1	0.82	0.31	0.17	1.77
Johnsonella_ignava	0.38	0.86	1	0.8	0.11	0.15	-1.4
Bacteroides_uniformis	0.39	0.87	1	0.78	0.2	0.12	1.7
Unclassified.Tissierellaceae__Unclassified.Tissierellaceae	0.41	0.9	1	0.72	0.18	0.14	1.33
Unclassified.Barnesiellaceae__Unclassified.Barnesiellaceae	0.41	0.9	1	0.71	0.038	0.022	1.67
Unclassified	0.42	0.9	1	0.67	1.79	1.57	1.14
Cetobacterium_somerae	0.43	0.9	1	0.64	0.038	0.016	2.42
Unclassified.Synergistaceae__Unclassified.Synergistaceae	0.44	0.9	1	0.62	0.005	0.013	-2.7
Clostridium_hiranonis	0.44	0.9	1	0.62	0.014	0.032	-2.2
Veillonella_dispar	0.45	0.9	1	0.59	1.76	2.08	-1.2
Prevotella_tannerae	0.45	0.9	1	0.6	0.29	0.24	1.19
Lactobacillus_mucosae	0.45	0.9	1	0.59	0.022	0.04	-1.8
Capnocytophaga_ochracea	0.45	0.9	1	0.58	0.56	0.49	1.15
Unclassified.Actinomycetaceae__Unclassified.Actinomycetaceae	0.46	0.91	1	0.57	0.12	0.09	1.32
Haemophilus__Unclassified.Haemophilus	0.47	0.92	1	0.55	0.27	0.23	1.19
Eikenella__Unclassified.Eikenella	0.48	0.92	1	0.52	0.41	0.36	1.14
Unclassified.Ruminococcaceae__Unclassified.Ruminococcaceae	0.49	0.92	1	0.5	0.17	0.11	1.6
Unclassified.Clostridiales__Unclassified.Clostridiales	0.49	0.92	1	0.49	0.29	0.25	1.14
Dorea_formicigenerans	0.51	0.92	1	0.44	0.098	0.064	1.52
Capnocytophaga__Unclassified.Capnocytophaga	0.51	0.92	1	0.44	0.55	0.63	-1.1
TG5__Unclassified.TG5	0.52	0.92	1	0.42	0.69	0.61	1.12
Anaerovorax__Unclassified.Anaerovorax	0.52	0.92	1	0.43	0.15	0.12	1.23
Clostridium_symbiosum	0.53	0.92	1	0.4	0.01	0.0058	1.71
Butyricimonas__Unclassified.Butyricimonas	0.53	0.92	1	0.41	0.1	0.068	1.49
Parabacteroides_distasonis	0.54	0.92	1	0.39	0.066	0.044	1.49
Coprococcus__Unclassified.Coprococcus	0.54	0.92	1	0.39	0.2	0.13	1.49
Bifidobacterium_adolescentis	0.54	0.92	1	0.39	0.043	0.026	1.68
Aggregatibacter_segnis	0.54	0.92	1	0.39	0.45	0.39	1.15
Ruminococcus_callidus	0.55	0.92	1	0.37	0.16	0.1	1.49
Shuttleworthia_satelles	0.56	0.92	1	0.34	0.17	0.14	1.23
Peptococcus__Unclassified.Peptococcus	0.56	0.92	1	0.35	0.21	0.19	1.11
Pediococcus__Unclassified.Pediococcus	0.56	0.92	1	0.34	0.0025	0.0067	-2.7
Unclassified.Rs045__Unclassified.Rs045	0.57	0.92	1	0.33	0.42	0.36	1.16
Schwartzia__Unclassified.Schwartzia	0.57	0.92	1	0.33	0.37	0.32	1.17
Coprococcus_eutactus	0.57	0.92	1	0.34	0.11	0.17	-1.6
Unclassified.Leptotrichiaceae__Unclassified.Leptotrichiaceae	0.58	0.92	1	0.32	0.41	0.32	1.28
Enterococcus__Unclassified.Enterococcus	0.58	0.92	1	0.32	0.08	0.046	1.75
Coprococcus_catus	0.59	0.92	1	0.3	0.033	0.023	1.43
Clostridium_citroniae	0.59	0.92	1	0.3	0.012	0.02	-1.7
Campylobacter__Unclassified.Campylobacter	0.6	0.92	1	0.28	0.21	0.23	-1.1
Unclassified.S247__Unclassified.S247	0.61	0.92	1	0.28	0.18	0.12	1.41
Succinivibrio__Unclassified.Succinivibrio	0.61	0.92	1	0.27	0.21	0.3	-1.5
Faecalibacterium_prausnitzii	0.61	0.92	1	0.27	0.51	0.38	1.37
Bacteroides_fragilis	0.61	0.92	1	0.26	0.1	0.074	1.42
Parvimonas__Unclassified.Parvimonas	0.62	0.92	1	0.25	0.67	0.73	-1.1
Acidaminococcus__Unclassified.Acidaminococcus	0.62	0.92	1	0.26	0.12	0.18	-1.5
Bifidobacterium__Unclassified.Bifidobacterium	0.64	0.92	1	0.22	0.089	0.07	1.27
Unclassified.Acidaminobacteraceae__Unclassified.Acidaminobacteraceae	0.66	0.92	1	0.2	0.2	0.17	1.14
Prevotella__Unclassified.Prevotella	0.66	0.92	1	0.2	1.14	1.08	1.05
Methanobrevibacter__Unclassified.Methanobrevibacter	0.66	0.92	1	0.2	0.005	0.0025	2
Veillonella__Unclassified.Veillonella	0.67	0.92	1	0.18	0.39	0.45	-1.1
Desulfovibrio__Unclassified.Desulfovibrio	0.67	0.92	1	0.18	0.11	0.086	1.31
Moryella__Unclassified.Moryella	0.68	0.92	1	0.17	0.56	0.61	-1.1
Lactococcus_garvieae	0.68	0.92	1	0.17	0.052	0.036	1.47
Lachnoanaerobaculum_orale	0.68	0.92	1	0.18	0.28	0.3	-1.1
Bacteroides_eggerthii	0.68	0.92	1	0.18	0.06	0.085	-1.4
Selenomonas_noxia	0.69	0.92	1	0.16	0.5	0.44	1.12
Prevotella_pallens	0.69	0.92	1	0.17	0.52	0.57	-1.1
Fusobacterium__Unclassified.Fusobacterium	0.69	0.92	1	0.16	1.2	1.27	-1.1
Unclassified.Gemellaceae__Unclassified.Gemellaceae	0.7	0.92	1	0.15	1.43	1.5	-1.1
Mycoplasma__Unclassified.Mycoplasma	0.7	0.92	1	0.15	0.23	0.2	1.11
Unclassified.Desulfovibrionaceae__Unclassified.Desulfovibrionaceae	0.71	0.92	1	0.14	0.024	0.032	-1.3
Synergistes__Unclassified.Synergistes	0.71	0.92	1	0.15	0.015	0.021	-1.4
Porphyromonas__Unclassified.Porphyromonas	0.71	0.92	1	0.14	1.32	1.4	-1.1
Ruminococcus_torques	0.72	0.93	1	0.13	0.057	0.044	1.3
Megasphaera__Unclassified.Megasphaera	0.73	0.93	1	0.12	0.72	0.79	-1.1
Corynebacterium__Unclassified.Corynebacterium	0.75	0.95	1	0.1	0.41	0.38	1.09
Prevotella_melaninogenica	0.76	0.96	1	0.096	1.73	1.83	-1.1
Unclassified.Streptophyta__Unclassified.Streptophyta	0.77	0.96	1	0.09	0.22	0.28	-1.3
Prevotella_stercorea	0.77	0.96	1	0.084	0.52	0.43	1.21
Filifactor__Unclassified.Filifactor	0.78	0.96	1	0.079	0.68	0.63	1.08
Treponema_amylovorum	0.8	0.96	1	0.064	0.23	0.25	-1.1
Rothia_dentocariosa	0.8	0.96	1	0.066	0.44	0.47	-1.1
Butyrivibrio_crossotus	0.8	0.96	1	0.064	0.038	0.028	1.32
Porphyromonas_endodontalis	0.81	0.96	1	0.061	0.78	0.82	-1.1
Lachnobacterium__Unclassified.Lachnobacterium	0.81	0.96	1	0.062	0.048	0.058	-1.2
Comamonas__Unclassified.Comamonas	0.81	0.96	1	0.057	0.055	0.042	1.29
Unclassified.Paraprevotellaceae__Unclassified.Paraprevotellaceae	0.83	0.97	1	0.045	0.019	0.015	1.28
Oribacterium__Unclassified.Oribacterium	0.83	0.97	1	0.045	0.85	0.82	1.04
Odoribacter__Unclassified.Odoribacter	0.83	0.97	1	0.049	0.19	0.17	1.08
Unclassified.Mogibacteriaceae__Unclassified.Mogibacteriaceae	0.84	0.97	1	0.042	0.82	0.85	-1
Prevotella_nigrescens	0.85	0.97	1	0.037	0.17	0.17	1.05
Paludibacter__Unclassified.Paludibacter	0.85	0.97	1	0.039	0.14	0.13	1.05
Atopobium__Unclassified.Atopobium	0.85	0.97	1	0.037	0.57	0.6	-1
Ruminobacter__Unclassified.Ruminobacter	0.86	0.97	1	0.033	0.068	0.056	1.21
Desulfovibrio_D168	0.86	0.97	1	0.033	0.0083	0.01	-1.2
Treponema__Unclassified.Treponema	0.87	0.97	1	0.028	0.39	0.4	-1
Catonella__Unclassified.Catonella	0.87	0.97	1	0.029	0.29	0.28	1.03
Blvii28__Unclassified.Blvii28	0.89	0.98	1	0.02	0.17	0.18	-1.1
Unclassified.Weeksellaceae__Unclassified.Weeksellaceae	0.9	0.98	1	0.018	0.26	0.26	1.03
Treponema_socranskii	0.9	0.98	1	0.015	0.15	0.15	-1
Unclassified.Elusimicrobiaceae__Unclassified.Elusimicrobiaceae	0.92	1	1	0.0098	0.016	0.014	1.12
Roseburia__Unclassified.Roseburia	0.94	1	1	0.0059	0.17	0.16	1.05
Providencia__Unclassified.Providencia	0.94	1	1	0.0049	0.023	0.022	1.08
Lactobacillus_ruminis	0.94	1	1	0.0067	0.087	0.082	1.05
Eubacterium_biforme	0.94	1	1	0.0054	0.031	0.032	-1.1
Bulleidia_moorei	0.95	1	1	0.0037	0.23	0.23	1.01
Prevotella_nanceiensis	0.96	1	1	0.0023	0.33	0.33	-1
Unclassified.Lachnospiraceae__Unclassified.Lachnospiraceae	0.97	1	1	0.0017	0.17	0.18	-1
Paraprevotella__Unclassified.Paraprevotella	0.97	1	1	0.0018	0.058	0.06	-1
Anaerostipes__Unclassified.Anaerostipes	0.97	1	1	0.0015	0.12	0.12	-1
Unclassified.CW040__Unclassified.CW040	0.98	1	1	0.00039	0.6	0.61	-1
Unclassified.Bacteroidales__Unclassified.Bacteroidales	0.98	1	1	0.001	0.23	0.23	-1
Streptococcus__Unclassified.Streptococcus	0.98	1	1	0.00055	2.65	2.64	1
Veillonella_parvula	0.99	1	1	0.00018	1.93	1.92	1
Victivallis_vadensis	1	1	1	0	0.0058	0.0058	1
Arcobacter_cryaerophilus	1	1	1	0	0.0025	0.0025	1
Unclassified.R445B__Unclassified.R445B	NaN	NaN	NaN	NaN	0	0	NaN
Unclassified.p253418B5__Unclassified.p253418B5	NaN	NaN	NaN	NaN	0	0	NaN
Unclassified.Mollicutes__Unclassified.Mollicutes	NaN	NaN	NaN	NaN	0	0	NaN
Unclassified.GMD14H09__Unclassified.GMD14H09	NaN	NaN	NaN	NaN	0	0	NaN
Unclassified.Cerasicoccaceae__Unclassified.Cerasicoccaceae	NaN	NaN	NaN	NaN	0	0	NaN
Unclassified.Anaeroplasmataceae__Unclassified.Anaeroplasmataceae	NaN	NaN	NaN	NaN	0	0	NaN
Turicibacter__Unclassified.Turicibacter	NaN	NaN	NaN	NaN	0	0	NaN
Acinetobacter_guillouiae	NaN	NaN	NaN	NaN	0	0	NaN

## Sheet: genus
Taxa	P Infection.category	FDR Infection.category	P adjusted Infection.category	F Value Infection.category	SI mean	SU mean	Fold Change
Dialister	0.027	0.89	1	5.6	0.48	0.3	1.59
Abiotrophia	0.031	0.89	1	5.3	0.51	0.22	2.31
Cardiobacterium	0.061	0.89	1	3.9	0.35	0.22	1.58
Unclassified.BD15	0.064	0.89	1	3.8	0.16	0.06	2.6
Tannerella	0.09	0.89	1	3.1	0.44	0.33	1.33
Alistipes	0.091	0.89	1	3.1	0.012	0	Inf
Unclassified.Erysipelotrichaceae	0.1	0.89	1	2.9	0.048	0.011	4.38
Slackia	0.1	0.89	1	2.9	0.012	0	Inf
Selenomonas	0.1	0.89	1	2.9	1.45	1.01	1.43
Unclassified.BS11	0.13	0.89	1	2.5	0.079	0.2	-2.5
Haemophilus	0.13	0.89	1	2.4	1.19	1.51	-1.3
Mogibacterium	0.14	0.89	1	2.4	0.44	0.33	1.33
CF231	0.14	0.89	1	2.4	0.068	0.014	4.82
Butyrivibrio	0.14	0.89	1	2.3	0.28	0.14	1.93
Escherichia	0.15	0.89	1	2.2	0.4	0.16	2.52
vadinCA11	0.16	0.89	1	2.1	0.027	0.0075	3.56
Unclassified.Peptostreptococcaceae	0.16	0.89	1	2.1	0.2	0.15	1.31
Unclassified.Clostridiaceae	0.17	0.89	1	2	0.044	0.017	2.65
Actinomyces	0.18	0.89	1	1.9	2.06	2.52	-1.2
Ruminococcus	0.19	0.89	1	1.8	0.45	0.2	2.25
Peptostreptococcus	0.19	0.89	1	1.9	0.7	0.54	1.28
Catenibacterium	0.19	0.89	1	1.8	0.096	0.024	3.97
Unclassified.Christensenellaceae	0.2	0.89	1	1.7	0.07	0.024	2.9
Sutterella	0.2	0.89	1	1.8	0.46	0.21	2.19
Lautropia	0.2	0.89	1	1.7	0.55	0.4	1.36
Unclassified.YS2	0.21	0.89	1	1.7	0.012	0.0025	5
Unclassified.Coriobacteriaceae	0.21	0.89	1	1.7	0.084	0.037	2.3
Dehalobacterium	0.21	0.89	1	1.6	0.02	0.0067	3
Collinsella	0.23	0.89	1	1.5	0.11	0.05	2.22
Anaerovibrio	0.23	0.89	1	1.5	0.075	0.025	3
Oscillospira	0.24	0.89	1	1.4	0.28	0.15	1.89
Blautia	0.24	0.89	1	1.5	0.2	0.095	2.06
Subdoligranulum	0.25	0.89	1	1.4	0.025	0.0092	2.73
Bacteroides	0.25	0.89	1	1.4	0.85	0.43	1.96
X02d06	0.26	0.89	1	1.3	0.016	0.005	3.17
Unclassified.TM73	0.26	0.89	1	1.4	1.38	1.16	1.2
Neisseria	0.26	0.89	1	1.3	1.52	1.97	-1.3
Lachnospira	0.26	0.89	1	1.4	0.21	0.11	1.98
Unclassified.Victivallaceae	0.28	0.89	1	1.2	0.038	0.016	2.42
Clostridium	0.28	0.89	1	1.2	0.14	0.072	1.98
Mitsuokella	0.3	0.89	1	1.1	0.023	0.059	-2.5
Lactobacillus	0.32	0.89	1	1	0.18	0.1	1.79
Unclassified.SR1	0.33	0.89	1	1	0.35	0.27	1.29
Unclassified.Rikenellaceae	0.33	0.89	1	0.99	0.084	0.048	1.77
Rummeliibacillus	0.33	0.89	1	1	0	0.0067	#NAME?
Rothia	0.33	0.89	1	1	2.1	2.47	-1.2
Phascolarctobacterium	0.33	0.89	1	0.97	0.99	0.56	1.78
Enterobacter	0.33	0.89	1	1	0.0025	0	Inf
Unclassified	0.34	0.89	1	0.97	1.34	1.16	1.16
Granulicatella	0.35	0.89	1	0.91	1.36	1.55	-1.1
Bilophila	0.36	0.89	1	0.87	0.13	0.071	1.8
Unclassified.F16	0.37	0.89	1	0.85	0.27	0.24	1.14
SMB53	0.37	0.89	1	0.84	0.017	0.0067	2.5
Leptotrichia	0.37	0.89	1	0.83	1.47	1.22	1.21
Megamonas	0.38	0.89	1	0.82	0.31	0.17	1.77
Johnsonella	0.38	0.89	1	0.8	0.11	0.15	-1.4
Roseburia	0.39	0.89	1	0.78	0.73	0.43	1.69
Veillonella	0.4	0.89	1	0.75	2.73	3.06	-1.1
Actinobacillus	0.4	0.89	1	0.75	0.13	0.097	1.39
Unclassified.Tissierellaceae	0.41	0.89	1	0.72	0.18	0.14	1.33
Unclassified.Barnesiellaceae	0.41	0.89	1	0.71	0.038	0.022	1.67
Parabacteroides	0.43	0.91	1	0.66	0.11	0.068	1.62
Cetobacterium	0.43	0.91	1	0.64	0.038	0.016	2.42
Unclassified.Synergistaceae	0.44	0.91	1	0.62	0.005	0.013	-2.7
Unclassified.Actinomycetaceae	0.46	0.91	1	0.57	0.12	0.09	1.32
Streptococcus	0.47	0.91	1	0.54	4.92	4.56	1.08
Lactococcus	0.47	0.91	1	0.55	0.076	0.048	1.6
Eikenella	0.48	0.91	1	0.52	0.41	0.36	1.14
Dorea	0.48	0.91	1	0.52	0.12	0.076	1.55
Campylobacter	0.48	0.91	1	0.53	0.36	0.41	-1.1
Unclassified.Ruminococcaceae	0.49	0.91	1	0.5	0.17	0.11	1.6
Unclassified.Clostridiales	0.49	0.91	1	0.49	0.29	0.25	1.14
TG5	0.52	0.91	1	0.42	0.69	0.61	1.12
Anaerovorax	0.52	0.91	1	0.43	0.15	0.12	1.23
Butyricimonas	0.53	0.91	1	0.41	0.1	0.068	1.49
Bifidobacterium	0.53	0.91	1	0.42	0.11	0.078	1.4
Prevotella	0.55	0.91	1	0.38	3.5	3.1	1.13
Shuttleworthia	0.56	0.91	1	0.34	0.17	0.14	1.23
Peptococcus	0.56	0.91	1	0.35	0.21	0.19	1.11
Pediococcus	0.56	0.91	1	0.34	0.0025	0.0067	-2.7
Oxalobacter	0.56	0.91	1	0.34	0.0083	0.0042	2
Unclassified.Rs045	0.57	0.91	1	0.33	0.42	0.36	1.16
Schwartzia	0.57	0.91	1	0.33	0.37	0.32	1.17
Unclassified.Leptotrichiaceae	0.58	0.91	1	0.32	0.41	0.32	1.28
Enterococcus	0.58	0.91	1	0.32	0.08	0.046	1.75
Porphyromonas	0.59	0.91	1	0.3	1.55	1.68	-1.1
Unclassified.S247	0.61	0.91	1	0.28	0.18	0.12	1.41
Succinivibrio	0.61	0.91	1	0.27	0.21	0.3	-1.5
Faecalibacterium	0.61	0.91	1	0.27	0.51	0.38	1.37
Parvimonas	0.62	0.91	1	0.25	0.67	0.73	-1.1
Acidaminococcus	0.62	0.91	1	0.26	0.12	0.18	-1.5
Unclassified.Acidaminobacteraceae	0.66	0.93	1	0.2	0.2	0.17	1.14
Methanobrevibacter	0.66	0.93	1	0.2	0.005	0.0025	2
Corynebacterium	0.66	0.93	1	0.2	0.46	0.41	1.12
Moryella	0.68	0.93	1	0.17	0.56	0.61	-1.1
Lachnoanaerobaculum	0.68	0.93	1	0.18	0.28	0.3	-1.1
Fusobacterium	0.69	0.93	1	0.16	1.2	1.27	-1.1
Unclassified.Gemellaceae	0.7	0.93	1	0.15	1.43	1.5	-1.1
Treponema	0.7	0.93	1	0.16	0.64	0.69	-1.1
Mycoplasma	0.7	0.93	1	0.15	0.23	0.2	1.11
Unclassified.Desulfovibrionaceae	0.71	0.93	1	0.14	0.024	0.032	-1.3
Synergistes	0.71	0.93	1	0.15	0.015	0.021	-1.4
Megasphaera	0.73	0.93	1	0.12	0.72	0.79	-1.1
Desulfovibrio	0.73	0.93	1	0.12	0.11	0.091	1.24
Unclassified.Streptophyta	0.77	0.98	1	0.09	0.22	0.28	-1.3
Filifactor	0.78	0.98	1	0.079	0.68	0.63	1.08
Acinetobacter	0.79	0.98	1	0.07	0.0083	0.0067	1.25
Lachnobacterium	0.81	0.98	1	0.062	0.048	0.058	-1.2
Comamonas	0.81	0.98	1	0.057	0.055	0.042	1.29
Unclassified.Paraprevotellaceae	0.83	0.98	1	0.045	0.019	0.015	1.28
Oribacterium	0.83	0.98	1	0.045	0.85	0.82	1.04
Odoribacter	0.83	0.98	1	0.049	0.19	0.17	1.08
Atopobium	0.83	0.98	1	0.045	0.68	0.65	1.04
Unclassified.Mogibacteriaceae	0.84	0.98	1	0.042	0.82	0.85	-1
Paludibacter	0.85	0.98	1	0.039	0.14	0.13	1.05
Ruminobacter	0.86	0.99	1	0.033	0.068	0.056	1.21
Catonella	0.87	0.99	1	0.029	0.29	0.28	1.03
Blvii28	0.89	1	1	0.02	0.17	0.18	-1.1
Unclassified.Weeksellaceae	0.9	1	1	0.018	0.26	0.26	1.03
Unclassified.Elusimicrobiaceae	0.92	1	1	0.0098	0.016	0.014	1.12
Providencia	0.94	1	1	0.0049	0.023	0.022	1.08
Eubacterium	0.94	1	1	0.0054	0.031	0.032	-1.1
Coprococcus	0.94	1	1	0.0059	0.24	0.22	1.05
Capnocytophaga	0.95	1	1	0.0035	0.8	0.8	-1
Bulleidia	0.95	1	1	0.0037	0.23	0.23	1.01
Unclassified.Lachnospiraceae	0.97	1	1	0.0017	0.17	0.18	-1
Paraprevotella	0.97	1	1	0.0018	0.058	0.06	-1
Anaerostipes	0.97	1	1	0.0015	0.12	0.12	-1
Unclassified.CW040	0.98	1	1	0.00039	0.6	0.61	-1
Unclassified.Bacteroidales	0.98	1	1	0.001	0.23	0.23	-1
Aggregatibacter	0.99	1	1	6.1e-05	0.52	0.52	1
Victivallis	1	1	1	0	0.0058	0.0058	1
Arcobacter	1	1	1	0	0.0025	0.0025	1
Unclassified.R445B	NaN	NaN	NaN	NaN	0	0	NaN
Unclassified.p253418B5	NaN	NaN	NaN	NaN	0	0	NaN
Unclassified.Mollicutes	NaN	NaN	NaN	NaN	0	0	NaN
Unclassified.GMD14H09	NaN	NaN	NaN	NaN	0	0	NaN
Unclassified.Cerasicoccaceae	NaN	NaN	NaN	NaN	0	0	NaN
Unclassified.Anaeroplasmataceae	NaN	NaN	NaN	NaN	0	0	NaN
Turicibacter	NaN	NaN	NaN	NaN	0	0	NaN

## Sheet: family
Taxa	P Infection.category	FDR Infection.category	P adjusted Infection.category	F Value Infection.category	SI mean	SU mean	Fold Change
Aerococcaceae	0.031	0.88	1	5.3	0.51	0.22	2.31
Cardiobacteriaceae	0.061	0.88	1	3.9	0.35	0.22	1.58
Unclassified	0.062	0.88	1	3.9	0.48	0.38	1.26
Unclassified.BD15	0.064	0.88	1	3.8	0.16	0.06	2.6
Enterobacteriaceae	0.092	0.88	1	3.1	0.6	0.22	2.77
BS11	0.13	0.88	1	2.5	0.079	0.2	-2.5
Pasteurellaceae	0.16	0.88	1	2.2	1.33	1.65	-1.2
Methanomassiliicoccaceae	0.16	0.88	1	2.1	0.027	0.0075	3.56
Actinomycetaceae	0.18	0.88	1	1.9	2.07	2.52	-1.2
Erysipelotrichaceae	0.2	0.88	1	1.8	0.31	0.25	1.23
Christensenellaceae	0.2	0.88	1	1.7	0.07	0.024	2.9
Burkholderiaceae	0.2	0.88	1	1.7	0.55	0.4	1.36
Alcaligenaceae	0.2	0.88	1	1.8	0.46	0.21	2.19
Unclassified.YS2	0.21	0.88	1	1.7	0.012	0.0025	5
Dehalobacteriaceae	0.21	0.88	1	1.6	0.02	0.0067	3
Clostridiaceae	0.24	0.88	1	1.4	0.15	0.073	2
Bacteroidaceae	0.25	0.88	1	1.4	0.85	0.43	1.96
Unclassified.TM73	0.26	0.88	1	1.4	1.38	1.16	1.2
Unclassified.SR1	0.33	0.88	1	1	0.35	0.27	1.29
Pseudomonadaceae	0.33	0.88	1	1	0.0025	0	Inf
Planococcaceae	0.33	0.88	1	1	0	0.0067	#NAME?
Micrococcaceae	0.33	0.88	1	1	2.1	2.47	-1.2
Lactobacillaceae	0.33	0.88	1	0.97	0.18	0.1	1.75
Carnobacteriaceae	0.35	0.88	1	0.91	1.36	1.55	-1.1
Victivallaceae	0.36	0.88	1	0.89	0.043	0.023	1.93
Neisseriaceae	0.36	0.88	1	0.89	1.66	2.02	-1.2
F16	0.37	0.88	1	0.85	0.27	0.24	1.14
Leptotrichiaceae	0.39	0.88	1	0.76	1.56	1.31	1.19
Synergistaceae	0.41	0.88	1	0.72	0.02	0.034	-1.7
Ruminococcaceae	0.41	0.88	1	0.7	0.78	0.49	1.6
Barnesiellaceae	0.41	0.88	1	0.71	0.038	0.022	1.67
Streptococcaceae	0.47	0.88	1	0.55	4.92	4.56	1.08
Peptostreptococcaceae	0.47	0.88	1	0.54	1.02	0.89	1.15
Campylobacteraceae	0.48	0.88	1	0.53	0.36	0.41	-1.1
Unclassified.Clostridiales	0.49	0.88	1	0.49	0.29	0.25	1.14
Prevotellaceae	0.52	0.88	1	0.42	3.44	3.03	1.13
Dethiosulfovibrionaceae	0.52	0.88	1	0.42	0.69	0.61	1.12
Bifidobacteriaceae	0.53	0.88	1	0.42	0.11	0.078	1.4
Peptococcaceae	0.56	0.88	1	0.35	0.21	0.19	1.11
Oxalobacteraceae	0.56	0.88	1	0.34	0.0083	0.0042	2
Desulfovibrionaceae	0.56	0.88	1	0.35	0.18	0.12	1.43
Rs045	0.57	0.88	1	0.33	0.42	0.36	1.16
Rikenellaceae	0.57	0.88	1	0.34	0.29	0.25	1.19
Enterococcaceae	0.58	0.88	1	0.32	0.08	0.046	1.75
S247	0.61	0.88	1	0.28	0.18	0.12	1.41
Succinivibrionaceae	0.63	0.88	1	0.24	0.22	0.32	-1.4
Lachnospiraceae	0.63	0.88	1	0.24	2	1.86	1.08
Methanobacteriaceae	0.66	0.88	1	0.2	0.005	0.0025	2
Corynebacteriaceae	0.66	0.88	1	0.2	0.46	0.41	1.12
Acidaminobacteraceae	0.66	0.88	1	0.2	0.2	0.17	1.14
Porphyromonadaceae	0.68	0.88	1	0.18	1.64	1.73	-1.1
Coriobacteriaceae	0.68	0.88	1	0.18	0.73	0.67	1.08
Tissierellaceae	0.69	0.88	1	0.16	0.7	0.75	-1.1
Spirochaetaceae	0.7	0.88	1	0.16	0.64	0.69	-1.1
Mycoplasmataceae	0.7	0.88	1	0.15	0.23	0.2	1.11
Gemellaceae	0.7	0.88	1	0.15	1.43	1.5	-1.1
Odoribacteraceae	0.75	0.91	1	0.1	0.22	0.2	1.12
Fusobacteriaceae	0.76	0.91	1	0.094	1.23	1.28	-1
Unclassified.Streptophyta	0.77	0.91	1	0.09	0.22	0.28	-1.3
Moraxellaceae	0.79	0.92	1	0.07	0.0083	0.0067	1.25
Comamonadaceae	0.81	0.93	1	0.057	0.055	0.042	1.29
Paraprevotellaceae	0.85	0.96	1	0.039	0.62	0.66	-1.1
Mogibacteriaceae	0.89	0.98	1	0.018	0.95	0.93	1.02
Weeksellaceae	0.9	0.98	1	0.018	0.26	0.26	1.03
Leuconostocaceae	0.92	0.98	1	0.012	0.034	0.032	1.08
Elusimicrobiaceae	0.92	0.98	1	0.0098	0.016	0.014	1.12
Veillonellaceae	0.94	0.98	1	0.0059	3.67	3.7	-1
Flavobacteriaceae	0.95	0.98	1	0.0035	0.8	0.8	-1
Unclassified.CW040	0.98	0.98	1	0.00039	0.6	0.61	-1
Unclassified.Bacteroidales	0.98	0.98	1	0.001	0.23	0.23	-1
Unclassified.Mollicutes	NaN	NaN	NaN	NaN	0	0	NaN
Unclassified.GMD14H09	NaN	NaN	NaN	NaN	0	0	NaN
Turicibacteraceae	NaN	NaN	NaN	NaN	0	0	NaN
R445B	NaN	NaN	NaN	NaN	0	0	NaN
p253418B5	NaN	NaN	NaN	NaN	0	0	NaN
Cerasicoccaceae	NaN	NaN	NaN	NaN	0	0	NaN
Anaeroplasmataceae	NaN	NaN	NaN	NaN	0	0	NaN
