# Supplementary material for: Clinical helminth infections alter host gut and saliva microbiota
Source: PLoS Negl Trop Dis. 2022 Jun 8;16(6):e0010491. doi: 10.1371/journal.pntd.0010491 (PMC9212162; doi:10.1371/journal.pntd.0010491)
Supplement: S5 Table — Results are stratified (separate tabs) at the species, genus and family levels. Results include p- value based on Infection category, False Discover Rate (FDR), adjusted p- value based in Tissue and Infection status, Paired p- value (Tukey), and mean abundance for each Tissue and Infection condition. (XLSX) [file pntd.0010491.s006.xlsx]

## Sheet: species
Taxa	P Infection.category	FDR Infection.category	P adjusted Infection.category	F Value Infection.category	FI mean	FU mean	Fold Change
Odoribacter__Unclassified.Odoribacter	0.0066	0.86	1	8.3	0.54	0.31	1.72
Phascolarctobacterium__Unclassified.Phascolarctobacterium	0.031	0.86	1	5	4.15	3.02	1.37
Coprococcus_catus	0.042	0.86	1	4.4	0.089	0.14	-1.6
Succinivibrio__Unclassified.Succinivibrio	0.05	0.86	1	4.1	0.52	1.12	-2.2
Unclassified.Anaeroplasmataceae__Unclassified.Anaeroplasmataceae	0.065	0.86	1	3.6	0.011	0.09	-8.5
Megasphaera__Unclassified.Megasphaera	0.066	0.86	1	3.6	0.53	0.18	2.92
Lachnospira__Unclassified.Lachnospira	0.074	0.86	1	3.4	0.52	0.63	-1.2
X02d06__Unclassified.02d06	0.086	0.86	1	3.1	0.0072	0.047	-6.5
Prevotella_nanceiensis	0.093	0.86	1	3	0.0017	0.014	-8.5
Unclassified.Clostridiaceae__Unclassified.Clostridiaceae	0.096	0.86	1	2.9	0.12	0.17	-1.4
Lachnoanaerobaculum_orale	0.11	0.86	1	2.7	0.0039	0.016	-4.2
Bacteroides_caccae	0.11	0.86	1	2.6	0.2	0.35	-1.8
Rummeliibacillus__Unclassified.Rummeliibacillus	0.12	0.86	1	2.6	0	0.0055	#NAME?
Unclassified.Paraprevotellaceae__Unclassified.Paraprevotellaceae	0.14	0.86	1	2.2	0.016	0.05	-3.1
Unclassified.Christensenellaceae__Unclassified.Christensenellaceae	0.14	0.86	1	2.2	0.062	0.14	-2.3
Unclassified.Elusimicrobiaceae__Unclassified.Elusimicrobiaceae	0.15	0.86	1	2.2	0.032	0.18	-5.6
Unclassified.Desulfovibrionaceae__Unclassified.Desulfovibrionaceae	0.15	0.86	1	2.2	0.13	0.086	1.51
Parabacteroides__Unclassified.Parabacteroides	0.15	0.86	1	2.2	0.31	0.22	1.38
Bilophila__Unclassified.Bilophila	0.15	0.86	1	2.2	0.41	0.31	1.34
Unclassified.Streptophyta__Unclassified.Streptophyta	0.16	0.86	1	2.1	0.21	0.16	1.38
Ruminococcus_bromii	0.16	0.86	1	2.1	0.06	0.12	-1.9
Coprococcus__Unclassified.Coprococcus	0.17	0.86	1	2	0.45	0.63	-1.4
Actinomyces__Unclassified.Actinomyces	0.17	0.86	1	2	0.094	0.16	-1.8
Paraprevotella__Unclassified.Paraprevotella	0.18	0.86	1	1.9	0.39	0.18	2.18
Unclassified.YS2__Unclassified.YS2	0.19	0.86	1	1.8	0.063	0.17	-2.6
Unclassified.Ruminococcaceae__Unclassified.Ruminococcaceae	0.19	0.86	1	1.8	0.6	0.84	-1.4
Streptococcus__Unclassified.Streptococcus	0.19	0.86	1	1.7	0.31	0.42	-1.4
Pediococcus__Unclassified.Pediococcus	0.19	0.86	1	1.8	0.059	0.0041	14.53
Desulfovibrio__Unclassified.Desulfovibrio	0.19	0.86	1	1.8	0.44	0.3	1.45
Desulfovibrio_D168	0.19	0.86	1	1.8	0.041	0.0091	4.52
Peptostreptococcus__Unclassified.Peptostreptococcus	0.21	0.86	1	1.6	0.017	0.034	-2
Butyrivibrio__Unclassified.Butyrivibrio	0.21	0.86	1	1.6	0.0089	0.028	-3.1
Neisseria_subflava	0.22	0.86	1	1.5	0.041	0.076	-1.9
Dorea__Unclassified.Dorea	0.22	0.86	1	1.6	0.18	0.24	-1.3
Corynebacterium_durum	0.22	0.86	1	1.5	0.0033	0.0082	-2.5
Bacteroides_fragilis	0.22	0.86	1	1.5	0.16	0.32	-2
Treponema__Unclassified.Treponema	0.23	0.86	1	1.5	0.0089	0.064	-7.2
Treponema_amylovorum	0.23	0.86	1	1.5	0.0028	0.0091	-3.3
Prevotella__Unclassified.Prevotella	0.23	0.86	1	1.5	2.03	1.58	1.28
Lachnobacterium__Unclassified.Lachnobacterium	0.23	0.86	1	1.5	0.067	0.12	-1.8
Fusobacterium__Unclassified.Fusobacterium	0.23	0.86	1	1.5	0.043	0.083	-1.9
Rothia_aeria	0.24	0.86	1	1.4	0.0072	0.02	-2.8
Bacteroides_acidifaciens	0.24	0.86	1	1.4	0.0083	0.07	-8.3
Abiotrophia__Unclassified.Abiotrophia	0.24	0.86	1	1.4	0.0044	0.02	-4.5
Unclassified.Mollicutes__Unclassified.Mollicutes	0.25	0.86	1	1.4	0	0.005	#NAME?
Haemophilus_parainfluenzae	0.25	0.86	1	1.4	0.32	0.45	-1.4
Roseburia__Unclassified.Roseburia	0.26	0.86	1	1.3	0.7	0.57	1.23
Catonella__Unclassified.Catonella	0.26	0.86	1	1.3	0.005	0.011	-2.3
Butyricimonas__Unclassified.Butyricimonas	0.26	0.86	1	1.3	0.41	0.32	1.29
Bacteroides_ovatus	0.26	0.86	1	1.3	0.39	0.65	-1.7
Synergistes__Unclassified.Synergistes	0.27	0.86	1	1.2	0.087	0.055	1.59
Enterobacter__Unclassified.Enterobacter	0.27	0.86	1	1.2	0.0017	0	Inf
Leptotrichia__Unclassified.Leptotrichia	0.28	0.86	1	1.2	0.048	0.096	-2
Granulicatella__Unclassified.Granulicatella	0.29	0.86	1	1.1	0.053	0.088	-1.6
Collinsella_aerofaciens	0.29	0.86	1	1.1	0.29	0.36	-1.2
Anaerostipes__Unclassified.Anaerostipes	0.29	0.86	1	1.1	0.39	0.31	1.27
Streptococcus_infantis	0.3	0.86	1	1.1	0.15	0.26	-1.7
Peptococcus__Unclassified.Peptococcus	0.3	0.86	1	1.1	0.005	0.011	-2.3
Unclassified.Rikenellaceae__Unclassified.Rikenellaceae	0.31	0.86	1	1.1	0.3	0.23	1.27
Blautia_obeum	0.31	0.86	1	1	0.16	0.13	1.23
Unclassified.BS11__Unclassified.BS11	0.32	0.86	1	1	0.0061	0.0018	3.36
Rothia_dentocariosa	0.32	0.86	1	1	0.018	0.035	-1.9
Unclassified.Rs045__Unclassified.Rs045	0.33	0.86	1	0.97	0.017	0.032	-1.9
Ruminococcus_gnavus	0.33	0.86	1	0.97	0.67	0.78	-1.2
Clostridium_citroniae	0.33	0.86	1	0.96	0.049	0.076	-1.6
Unclassified.Victivallaceae__Unclassified.Victivallaceae	0.34	0.86	1	0.91	0.2	0.12	1.58
Unclassified.Clostridiales__Unclassified.Clostridiales	0.35	0.86	1	0.9	0.21	0.25	-1.2
Tannerella__Unclassified.Tannerella	0.35	0.86	1	0.91	0.013	0.024	-1.9
Ruminococcus_torques	0.35	0.86	1	0.88	0.097	0.16	-1.7
Dehalobacterium__Unclassified.Dehalobacterium	0.35	0.86	1	0.91	0.086	0.06	1.45
Bacteroides_plebeius	0.36	0.86	1	0.87	0.79	0.55	1.43
Unclassified.p253418B5__Unclassified.p253418B5	0.37	0.86	1	0.81	0	0.031	#NAME?
Acinetobacter_guillouiae	0.37	0.86	1	0.83	0	0.13	#NAME?
Unclassified.S247__Unclassified.S247	0.38	0.86	1	0.78	0.88	0.71	1.24
Porphyromonas__Unclassified.Porphyromonas	0.39	0.86	1	0.75	0.034	0.06	-1.8
Butyrivibrio_crossotus	0.39	0.86	1	0.77	0.12	0.24	-2.1
Unclassified.Leptotrichiaceae__Unclassified.Leptotrichiaceae	0.41	0.86	1	0.69	0.0061	0.012	-2
Prevotella_pallens	0.41	0.86	1	0.7	0.018	0.031	-1.8
Unclassified.Cerasicoccaceae__Unclassified.Cerasicoccaceae	0.42	0.86	1	0.67	0.0067	0.032	-4.8
Porphyromonas_endodontalis	0.42	0.86	1	0.67	0.022	0.037	-1.7
Capnocytophaga__Unclassified.Capnocytophaga	0.42	0.86	1	0.67	0.015	0.027	-1.8
Methanobrevibacter__Unclassified.Methanobrevibacter	0.43	0.86	1	0.63	0.021	0.033	-1.6
Filifactor__Unclassified.Filifactor	0.44	0.86	1	0.62	0.014	0.026	-1.8
Parvimonas__Unclassified.Parvimonas	0.45	0.86	1	0.59	0.021	0.033	-1.6
Oribacterium__Unclassified.Oribacterium	0.45	0.86	1	0.58	0.039	0.058	-1.5
Corynebacterium__Unclassified.Corynebacterium	0.45	0.86	1	0.59	0.014	0.024	-1.7
Roseburia_faecis	0.46	0.86	1	0.55	1.08	0.9	1.2
Moryella__Unclassified.Moryella	0.46	0.86	1	0.56	0.014	0.024	-1.7
Prevotella_intermedia	0.47	0.86	1	0.53	0.0072	0.014	-2
Clostridium__Unclassified.Clostridium	0.47	0.86	1	0.54	0.083	0.11	-1.3
Unclassified.Gemellaceae__Unclassified.Gemellaceae	0.48	0.86	1	0.5	0.057	0.081	-1.4
Rothia_mucilaginosa	0.48	0.86	1	0.5	0.088	0.12	-1.4
Unclassified.F16__Unclassified.F16	0.49	0.86	1	0.49	0.0056	0.0095	-1.7
Eikenella__Unclassified.Eikenella	0.49	0.86	1	0.5	0.021	0.03	-1.4
Blautia_producta	0.49	0.86	1	0.49	0.079	0.1	-1.3
Veillonella_dispar	0.5	0.86	1	0.46	0.54	0.73	-1.3
Subdoligranulum_variabile	0.5	0.86	1	0.47	0.096	0.082	1.17
Capnocytophaga_ochracea	0.5	0.86	1	0.47	0.019	0.03	-1.6
Atopobium__Unclassified.Atopobium	0.5	0.86	1	0.46	0.021	0.03	-1.5
Unclassified.Peptostreptococcaceae__Unclassified.Peptostreptococcaceae	0.51	0.86	1	0.44	0.23	0.28	-1.2
Unclassified.Bacteroidales__Unclassified.Bacteroidales	0.51	0.86	1	0.44	0.22	0.3	-1.4
Ruminobacter__Unclassified.Ruminobacter	0.51	0.86	1	0.45	0.29	0.49	-1.7
Haemophilus__Unclassified.Haemophilus	0.52	0.87	1	0.42	0.01	0.0059	1.69
vadinCA11__Unclassified.vadinCA11	0.54	0.88	1	0.37	0.14	0.21	-1.5
Veillonella__Unclassified.Veillonella	0.55	0.88	1	0.37	0.058	0.095	-1.6
Prevotella_melaninogenica	0.55	0.88	1	0.37	0.064	0.095	-1.5
Escherichia_coli	0.55	0.88	1	0.37	0.84	0.98	-1.2
Unclassified.CW040__Unclassified.CW040	0.56	0.88	1	0.34	0.029	0.044	-1.5
Megamonas__Unclassified.Megamonas	0.56	0.88	1	0.34	1.02	0.83	1.22
Parabacteroides_distasonis	0.57	0.88	1	0.33	0.28	0.24	1.15
Lactococcus_garvieae	0.57	0.88	1	0.33	0.091	0.12	-1.3
Comamonas__Unclassified.Comamonas	0.57	0.88	1	0.32	0.069	0.091	-1.3
Unclassified.Barnesiellaceae__Unclassified.Barnesiellaceae	0.58	0.88	1	0.31	0.13	0.17	-1.3
Catenibacterium__Unclassified.Catenibacterium	0.58	0.88	1	0.32	0.18	0.23	-1.3
Unclassified.TM73__Unclassified.TM73	0.6	0.9	1	0.28	0.087	0.11	-1.3
Clostridium_hiranonis	0.61	0.9	1	0.26	0.076	0.049	1.55
Lautropia__Unclassified.Lautropia	0.62	0.9	1	0.26	0.015	0.02	-1.4
CF231__Unclassified.CF231	0.63	0.9	1	0.23	0.36	0.28	1.27
Unclassified.Mogibacteriaceae__Unclassified.Mogibacteriaceae	0.64	0.9	1	0.22	0.15	0.16	-1.1
Unclassified.SR1__Unclassified.SR1	0.65	0.9	1	0.21	0.011	0.015	-1.4
Coprococcus_eutactus	0.65	0.9	1	0.21	0.33	0.39	-1.2
Unclassified.Coriobacteriaceae__Unclassified.Coriobacteriaceae	0.66	0.9	1	0.19	0.21	0.23	-1.1
Prevotella_stercorea	0.66	0.9	1	0.19	2.3	2.11	1.09
Bifidobacterium_adolescentis	0.66	0.9	1	0.2	0.046	0.057	-1.2
Streptococcus_anginosus	0.67	0.9	1	0.18	0.054	0.064	-1.2
Enterococcus__Unclassified.Enterococcus	0.67	0.9	1	0.19	0.09	0.12	-1.3
Cetobacterium_somerae	0.67	0.9	1	0.19	0.084	0.064	1.31
Anaerovibrio__Unclassified.Anaerovibrio	0.68	0.9	1	0.18	0.39	0.32	1.21
Unclassified.Tissierellaceae__Unclassified.Tissierellaceae	0.69	0.9	1	0.16	0.0056	0.0077	-1.4
Providencia__Unclassified.Providencia	0.69	0.9	1	0.16	0.044	0.036	1.22
Prevotella_tannerae	0.69	0.9	1	0.16	0.011	0.014	-1.3
Lactobacillus_ruminis	0.69	0.9	1	0.16	0.06	0.073	-1.2
Acidaminococcus__Unclassified.Acidaminococcus	0.69	0.9	1	0.17	0.25	0.2	1.24
Oscillospira__Unclassified.Oscillospira	0.7	0.9	1	0.15	0.94	1.01	-1.1
Clostridium_bifermentans	0.71	0.91	1	0.14	0.081	0.097	-1.2
TG5__Unclassified.TG5	0.73	0.92	1	0.12	0.044	0.05	-1.1
Selenomonas__Unclassified.Selenomonas	0.73	0.92	1	0.12	0.09	0.11	-1.2
Unclassified	0.74	0.92	1	0.11	3.18	3.27	-1
Mycoplasma__Unclassified.Mycoplasma	0.74	0.92	1	0.11	0.0044	0.0064	-1.4
Campylobacter__Unclassified.Campylobacter	0.77	0.94	1	0.085	0.015	0.017	-1.2
Blautia__Unclassified.Blautia	0.77	0.94	1	0.085	0.43	0.45	-1.1
Dialister__Unclassified.Dialister	0.78	0.94	1	0.082	0.41	0.44	-1.1
Bifidobacterium__Unclassified.Bifidobacterium	0.78	0.94	1	0.076	0.1	0.09	1.11
Clostridium_celatum	0.79	0.95	1	0.075	0.26	0.28	-1.1
Neisseria__Unclassified.Neisseria	0.82	0.96	1	0.055	0.022	0.025	-1.2
Shuttleworthia_satelles	0.83	0.96	1	0.049	0.01	0.0082	1.22
Clostridium_perfringens	0.83	0.96	1	0.047	0.19	0.17	1.12
Blvii28__Unclassified.Blvii28	0.83	0.96	1	0.045	0.018	0.021	-1.2
Arcobacter_cryaerophilus	0.83	0.96	1	0.047	0.0083	0.0068	1.22
Selenomonas_noxia	0.84	0.96	1	0.04	0.033	0.037	-1.1
Ruminococcus_callidus	0.84	0.96	1	0.043	0.32	0.29	1.08
Dorea_formicigenerans	0.85	0.97	1	0.038	0.31	0.3	1.04
Schwartzia__Unclassified.Schwartzia	0.86	0.97	1	0.032	0.029	0.033	-1.1
Atopobium_rimae	0.86	0.97	1	0.032	0.018	0.02	-1.2
Bacteroides_coprophilus	0.87	0.97	1	0.029	0.15	0.17	-1.1
Veillonella_parvula	0.88	0.97	1	0.022	0.61	0.64	-1
Bacteroides__Unclassified.Bacteroides	0.88	0.97	1	0.025	1.7	1.77	-1
Cardiobacterium__Unclassified.Cardiobacterium	0.9	0.98	1	0.015	0.017	0.015	1.08
Unclassified.Erysipelotrichaceae__Unclassified.Erysipelotrichaceae	0.91	0.98	1	0.012	0.11	0.11	1.03
Unclassified.Acidaminobacteraceae__Unclassified.Acidaminobacteraceae	0.91	0.98	1	0.014	0.0056	0.005	1.11
Aggregatibacter_segnis	0.91	0.98	1	0.014	0.031	0.033	-1.1
Bulleidia_moorei	0.92	0.98	1	0.0097	0.005	0.0055	-1.1
Faecalibacterium_prausnitzii	0.93	0.98	1	0.0088	1.73	1.75	-1
Unclassified.Lachnospiraceae__Unclassified.Lachnospiraceae	0.94	0.98	1	0.0054	0.57	0.56	1.01
Ruminococcus__Unclassified.Ruminococcus	0.94	0.98	1	0.0049	0.55	0.56	-1
Prevotella_copri	0.94	0.98	1	0.0056	4.69	4.73	-1
Bacteroides_uniformis	0.96	0.99	1	0.0029	0.56	0.57	-1
Prevotella_nigrescens	0.97	0.99	1	0.0018	0.0083	0.0086	-1
Mogibacterium__Unclassified.Mogibacterium	0.97	0.99	1	0.0013	0.017	0.016	1.02
Sutterella__Unclassified.Sutterella	0.98	0.99	1	0.00069	1.59	1.6	-1
Bacteroides_eggerthii	0.98	0.99	1	0.0006	0.17	0.17	1.01
Aggregatibacter__Unclassified.Aggregatibacter	0.98	0.99	1	0.00088	0.16	0.16	-1
Unclassified.Weeksellaceae__Unclassified.Weeksellaceae	0.99	0.99	1	8.3e-05	0.0072	0.0073	-1
Unclassified.GMD14H09__Unclassified.GMD14H09	NaN	NaN	NaN	NaN	0	0	NaN

## Sheet: genus
Taxa	P Infection.category	FDR Infection.category	P adjusted Infection.category	F Value Infection.category	FI mean	FU mean	Fold Change
Odoribacter	0.0066	0.82	0.82	8.3	0.54	0.31	1.72
Phascolarctobacterium	0.031	0.84	1	5	4.15	3.02	1.37
Succinivibrio	0.05	0.84	1	4.1	0.52	1.12	-2.2
Unclassified.Anaeroplasmataceae	0.065	0.84	1	3.6	0.011	0.09	-8.5
Megasphaera	0.066	0.84	1	3.6	0.53	0.18	2.92
Lachnospira	0.074	0.84	1	3.4	0.52	0.63	-1.2
X02d06	0.086	0.84	1	3.1	0.0072	0.047	-6.5
Unclassified.Clostridiaceae	0.096	0.84	1	2.9	0.12	0.17	-1.4
Desulfovibrio	0.1	0.84	1	2.8	0.46	0.3	1.55
Streptococcus	0.11	0.84	1	2.7	0.42	0.62	-1.5
Lachnoanaerobaculum	0.11	0.84	1	2.7	0.0039	0.016	-4.2
Rummeliibacillus	0.12	0.84	1	2.6	0	0.0055	#NAME?
Coprococcus	0.12	0.84	1	2.6	0.61	0.85	-1.4
Unclassified.Paraprevotellaceae	0.14	0.84	1	2.2	0.016	0.05	-3.1
Unclassified.Christensenellaceae	0.14	0.84	1	2.2	0.062	0.14	-2.3
Unclassified.Elusimicrobiaceae	0.15	0.84	1	2.2	0.032	0.18	-5.6
Unclassified.Desulfovibrionaceae	0.15	0.84	1	2.2	0.13	0.086	1.51
Bilophila	0.15	0.84	1	2.2	0.41	0.31	1.34
Unclassified.Streptophyta	0.16	0.84	1	2.1	0.21	0.16	1.38
Actinomyces	0.16	0.84	1	2	0.094	0.17	-1.8
Paraprevotella	0.18	0.84	1	1.9	0.39	0.18	2.18
Unclassified.YS2	0.19	0.84	1	1.8	0.063	0.17	-2.6
Unclassified.Ruminococcaceae	0.19	0.84	1	1.8	0.6	0.84	-1.4
Pediococcus	0.19	0.84	1	1.8	0.059	0.0041	14.53
Treponema	0.2	0.84	1	1.7	0.018	0.077	-4.3
Peptostreptococcus	0.21	0.84	1	1.6	0.017	0.034	-2
Lachnobacterium	0.23	0.84	1	1.5	0.067	0.12	-1.8
Fusobacterium	0.23	0.84	1	1.5	0.043	0.083	-1.9
Parabacteroides	0.24	0.84	1	1.4	0.45	0.35	1.28
Abiotrophia	0.24	0.84	1	1.4	0.0044	0.02	-4.5
Unclassified.Mollicutes	0.25	0.84	1	1.4	0	0.005	#NAME?
Lactobacillus	0.25	0.84	1	1.3	0.089	0.15	-1.7
Haemophilus	0.26	0.84	1	1.3	0.32	0.45	-1.4
Catonella	0.26	0.84	1	1.3	0.005	0.011	-2.3
Butyricimonas	0.26	0.84	1	1.3	0.41	0.32	1.29
Synergistes	0.27	0.84	1	1.2	0.087	0.055	1.59
Enterobacter	0.27	0.84	1	1.2	0.0017	0	Inf
Leptotrichia	0.28	0.84	1	1.2	0.048	0.096	-2
Granulicatella	0.29	0.84	1	1.1	0.053	0.088	-1.6
Collinsella	0.29	0.84	1	1.1	0.29	0.36	-1.2
Anaerostipes	0.29	0.84	1	1.1	0.39	0.31	1.27
Peptococcus	0.3	0.84	1	1.1	0.005	0.011	-2.3
Neisseria	0.3	0.84	1	1.1	0.051	0.084	-1.6
Unclassified.Rikenellaceae	0.31	0.84	1	1.1	0.3	0.23	1.27
Unclassified.BS11	0.32	0.84	1	1	0.0061	0.0018	3.36
Unclassified.Rs045	0.33	0.84	1	0.97	0.017	0.032	-1.9
Actinobacillus	0.33	0.84	1	0.98	0.0072	0.031	-4.3
Unclassified.Victivallaceae	0.34	0.84	1	0.91	0.2	0.12	1.58
Unclassified.Clostridiales	0.35	0.84	1	0.9	0.21	0.25	-1.2
Tannerella	0.35	0.84	1	0.91	0.013	0.024	-1.9
Dehalobacterium	0.35	0.84	1	0.91	0.086	0.06	1.45
Butyrivibrio	0.35	0.84	1	0.9	0.12	0.25	-2.1
Unclassified.p253418B5	0.37	0.85	1	0.81	0	0.031	#NAME?
Acinetobacter	0.37	0.85	1	0.81	0.0072	0.13	-18
Unclassified.S247	0.38	0.85	1	0.78	0.88	0.71	1.24
Porphyromonas	0.38	0.85	1	0.78	0.042	0.073	-1.7
Unclassified.Leptotrichiaceae	0.41	0.85	1	0.69	0.0061	0.012	-2
Ruminococcus	0.41	0.85	1	0.7	1.15	1.26	-1.1
Corynebacterium	0.41	0.85	1	0.7	0.017	0.028	-1.6
Unclassified.Cerasicoccaceae	0.42	0.85	1	0.67	0.0067	0.032	-4.8
Methanobrevibacter	0.43	0.85	1	0.63	0.021	0.033	-1.6
Filifactor	0.44	0.85	1	0.62	0.014	0.026	-1.8
Parvimonas	0.45	0.85	1	0.59	0.021	0.033	-1.6
Oribacterium	0.45	0.85	1	0.58	0.039	0.058	-1.5
Capnocytophaga	0.45	0.85	1	0.59	0.025	0.042	-1.7
Rothia	0.46	0.85	1	0.57	0.093	0.13	-1.4
Moryella	0.46	0.85	1	0.56	0.014	0.024	-1.7
Unclassified.Gemellaceae	0.48	0.85	1	0.5	0.057	0.081	-1.4
Unclassified.F16	0.49	0.85	1	0.49	0.0056	0.0095	-1.7
Eikenella	0.49	0.85	1	0.5	0.021	0.03	-1.4
Subdoligranulum	0.5	0.85	1	0.47	0.096	0.082	1.17
Unclassified.Peptostreptococcaceae	0.51	0.85	1	0.44	0.23	0.28	-1.2
Unclassified.Bacteroidales	0.51	0.85	1	0.44	0.22	0.3	-1.4
Ruminobacter	0.51	0.85	1	0.45	0.29	0.49	-1.7
Lactococcus	0.51	0.85	1	0.44	0.1	0.14	-1.3
vadinCA11	0.54	0.86	1	0.37	0.14	0.21	-1.5
Mitsuokella	0.54	0.86	1	0.39	0.099	0.073	1.35
Escherichia	0.55	0.86	1	0.37	0.84	0.98	-1.2
Veillonella	0.56	0.86	1	0.34	0.85	1.03	-1.2
Unclassified.CW040	0.56	0.86	1	0.34	0.029	0.044	-1.5
Megamonas	0.56	0.86	1	0.34	1.02	0.83	1.22
Comamonas	0.57	0.86	1	0.32	0.069	0.091	-1.3
Unclassified.Barnesiellaceae	0.58	0.86	1	0.31	0.13	0.17	-1.3
Catenibacterium	0.58	0.86	1	0.32	0.18	0.23	-1.3
Unclassified.TM73	0.6	0.88	1	0.28	0.087	0.11	-1.3
Lautropia	0.62	0.88	1	0.26	0.015	0.02	-1.4
Clostridium	0.63	0.88	1	0.24	0.45	0.51	-1.1
CF231	0.63	0.88	1	0.23	0.36	0.28	1.27
Atopobium	0.63	0.88	1	0.23	0.029	0.039	-1.3
Unclassified.Mogibacteriaceae	0.64	0.88	1	0.22	0.15	0.16	-1.1
Unclassified.SR1	0.65	0.88	1	0.21	0.011	0.015	-1.4
Unclassified.Coriobacteriaceae	0.66	0.88	1	0.19	0.21	0.23	-1.1
Enterococcus	0.67	0.88	1	0.19	0.09	0.12	-1.3
Cetobacterium	0.67	0.88	1	0.19	0.084	0.064	1.31
Anaerovibrio	0.68	0.88	1	0.18	0.39	0.32	1.21
Unclassified.Tissierellaceae	0.69	0.88	1	0.16	0.0056	0.0077	-1.4
Providencia	0.69	0.88	1	0.16	0.044	0.036	1.22
Acidaminococcus	0.69	0.88	1	0.17	0.25	0.2	1.24
Oscillospira	0.7	0.88	1	0.15	0.94	1.01	-1.1
Bacteroides	0.72	0.9	1	0.13	2.37	2.58	-1.1
TG5	0.73	0.9	1	0.12	0.044	0.05	-1.1
Mycoplasma	0.74	0.9	1	0.11	0.0044	0.0064	-1.4
Dorea	0.74	0.9	1	0.11	0.37	0.4	-1.1
Unclassified	0.75	0.9	1	0.1	2.5	2.44	1.02
Selenomonas	0.78	0.92	1	0.081	0.1	0.12	-1.2
Dialister	0.78	0.92	1	0.082	0.41	0.44	-1.1
Cardiobacterium	0.8	0.92	1	0.064	0.021	0.018	1.16
Bifidobacterium	0.8	0.92	1	0.062	0.13	0.12	1.08
Blautia	0.82	0.92	1	0.053	0.48	0.5	-1
Shuttleworthia	0.83	0.92	1	0.049	0.01	0.0082	1.22
Prevotella	0.83	0.92	1	0.047	5.78	5.65	1.02
Blvii28	0.83	0.92	1	0.045	0.018	0.021	-1.2
Arcobacter	0.83	0.92	1	0.047	0.0083	0.0068	1.22
Schwartzia	0.86	0.94	1	0.032	0.029	0.033	-1.1
Unclassified.Erysipelotrichaceae	0.91	0.98	1	0.012	0.11	0.11	1.03
Unclassified.Acidaminobacteraceae	0.91	0.98	1	0.014	0.0056	0.005	1.11
Bulleidia	0.92	0.98	1	0.0097	0.005	0.0055	-1.1
Faecalibacterium	0.93	0.99	1	0.0088	1.73	1.75	-1
Unclassified.Lachnospiraceae	0.94	0.99	1	0.0054	0.57	0.56	1.01
Campylobacter	0.95	0.99	1	0.0035	0.026	0.026	-1
Roseburia	0.96	0.99	1	0.0024	2.01	2	1.01
Mogibacterium	0.97	0.99	1	0.0013	0.017	0.016	1.02
Sutterella	0.98	0.99	1	0.00069	1.59	1.6	-1
Unclassified.Weeksellaceae	0.99	0.99	1	8.3e-05	0.0072	0.0073	-1
Aggregatibacter	0.99	0.99	1	6.4e-05	0.17	0.17	1
Unclassified.GMD14H09	NaN	NaN	NaN	NaN	0	0	NaN

## Sheet: order
Taxa	P Infection.category	FDR Infection.category	P adjusted Infection.category	F Value Infection.category	FI mean	FU mean	Fold Change
Desulfovibrionales	0.035	0.59	1	4.8	0.69	0.47	1.48
Anaeroplasmatales	0.065	0.59	1	3.6	0.011	0.09	-8.5
Fusobacteriales	0.095	0.59	1	2.9	0.73	0.43	1.68
Lactobacillales	0.11	0.59	1	2.7	0.51	0.74	-1.4
Pasteurellales	0.12	0.59	1	2.6	0.39	0.56	-1.4
Aeromonadales	0.13	0.59	1	2.4	0.71	1.32	-1.8
Elusimicrobiales	0.15	0.59	1	2.2	0.032	0.18	-5.6
Streptophyta	0.16	0.59	1	2.1	0.21	0.16	1.38
Clostridiales	0.17	0.59	1	2	6.41	5.96	1.08
YS2	0.19	0.59	1	1.8	0.063	0.17	-2.6
Spirochaetales	0.2	0.59	1	1.7	0.018	0.077	-4.3
Bacillales	0.2	0.59	1	1.7	0.013	0.052	-3.9
Actinomycetales	0.23	0.59	1	1.5	0.14	0.23	-1.6
Unclassified.Mollicutes	0.25	0.59	1	1.4	0	0.005	#NAME?
Unclassified	0.26	0.59	1	1.3	0.12	0.21	-1.8
Victivallales	0.27	0.59	1	1.2	0.23	0.15	1.56
Neisseriales	0.27	0.59	1	1.2	0.06	0.099	-1.6
Coriobacteriales	0.32	0.64	1	1	0.39	0.46	-1.2
I025	0.33	0.64	1	0.97	0.017	0.032	-1.9
Pseudomonadales	0.38	0.7	1	0.79	0.011	0.13	-13
Cerasicoccales	0.42	0.71	1	0.67	0.0067	0.032	-4.8
Methanobacteriales	0.43	0.71	1	0.63	0.021	0.033	-1.6
Erysipelotrichales	0.44	0.71	1	0.61	0.26	0.32	-1.2
Flavobacteriales	0.47	0.71	1	0.53	0.027	0.043	-1.6
Gemellales	0.48	0.71	1	0.5	0.057	0.081	-1.4
E2	0.54	0.75	1	0.37	0.14	0.21	-1.5
CW040	0.55	0.75	1	0.36	0.032	0.046	-1.5
Unclassified.TM73	0.6	0.79	1	0.28	0.087	0.11	-1.3
Unclassified.SR1	0.65	0.8	1	0.21	0.011	0.015	-1.4
Synergistales	0.65	0.8	1	0.2	0.11	0.091	1.16
Mycoplasmatales	0.74	0.87	1	0.11	0.0044	0.0064	-1.4
Cardiobacteriales	0.8	0.87	1	0.064	0.021	0.018	1.16
Bifidobacteriales	0.8	0.87	1	0.062	0.13	0.12	1.08
Bacteroidales	0.8	0.87	1	0.063	6.86	6.95	-1
Campylobacterales	0.95	0.99	1	0.0045	0.033	0.032	1.03
Burkholderiales	0.98	0.99	1	0.00084	1.6	1.61	-1
Enterobacteriales	0.99	0.99	1	0.00013	1.5	1.49	1
GMD14H09	NaN	NaN	NaN	NaN	0	0	NaN

## Sheet: family
Taxa	P Infection.category	FDR Infection.category	P adjusted Infection.category	F Value Infection.category	FI mean	FU mean	Fold Change
Odoribacteraceae	0.019	0.75	1	6	0.71	0.47	1.5
Desulfovibrionaceae	0.035	0.75	1	4.8	0.69	0.47	1.48
Veillonellaceae	0.048	0.75	1	4.2	4.75	3.71	1.28
Anaeroplasmataceae	0.065	0.75	1	3.6	0.011	0.09	-8.5
Fusobacteriaceae	0.071	0.75	1	3.5	0.72	0.4	1.8
Streptococcaceae	0.091	0.75	1	3	0.44	0.65	-1.5
Paraprevotellaceae	0.11	0.75	1	2.6	2.06	1.59	1.29
Rikenellaceae	0.12	0.75	1	2.6	0.63	0.42	1.49
Planococcaceae	0.12	0.75	1	2.6	0	0.0055	#NAME?
Pasteurellaceae	0.12	0.75	1	2.6	0.39	0.56	-1.4
Succinivibrionaceae	0.13	0.75	1	2.4	0.71	1.32	-1.8
Christensenellaceae	0.14	0.75	1	2.2	0.062	0.14	-2.3
Elusimicrobiaceae	0.15	0.75	1	2.2	0.032	0.18	-5.6
Unclassified.Streptophyta	0.16	0.75	1	2.1	0.21	0.16	1.38
Actinomycetaceae	0.17	0.75	1	2	0.094	0.17	-1.8
Unclassified.YS2	0.19	0.75	1	1.8	0.063	0.17	-2.6
Spirochaetaceae	0.2	0.75	1	1.7	0.018	0.077	-4.3
Aerococcaceae	0.24	0.75	1	1.4	0.0044	0.02	-4.5
Unclassified.Mollicutes	0.25	0.75	1	1.4	0	0.005	#NAME?
Victivallaceae	0.27	0.75	1	1.2	0.23	0.15	1.56
Synergistaceae	0.27	0.75	1	1.2	0.087	0.055	1.59
Neisseriaceae	0.27	0.75	1	1.2	0.06	0.099	-1.6
Leptotrichiaceae	0.28	0.75	1	1.2	0.049	0.098	-2
Carnobacteriaceae	0.29	0.75	1	1.1	0.053	0.088	-1.6
Porphyromonadaceae	0.3	0.75	1	1.1	0.46	0.37	1.24
Peptococcaceae	0.3	0.75	1	1.1	0.005	0.011	-2.3
Coriobacteriaceae	0.32	0.75	1	1	0.39	0.46	-1.2
BS11	0.32	0.75	1	1	0.0061	0.0018	3.36
Rs045	0.33	0.75	1	0.97	0.017	0.032	-1.9
Leuconostocaceae	0.34	0.75	1	0.92	0.059	0.083	-1.4
Unclassified.Clostridiales	0.35	0.75	1	0.9	0.21	0.25	-1.2
Dehalobacteriaceae	0.35	0.75	1	0.91	0.086	0.06	1.45
p253418B5	0.37	0.75	1	0.81	0	0.031	#NAME?
Moraxellaceae	0.37	0.75	1	0.81	0.0072	0.13	-18
S247	0.38	0.75	1	0.78	0.88	0.71	1.24
Peptostreptococcaceae	0.38	0.75	1	0.8	0.26	0.34	-1.3
Lachnospiraceae	0.39	0.75	1	0.75	3	3.2	-1.1
Corynebacteriaceae	0.41	0.75	1	0.7	0.017	0.028	-1.6
Cerasicoccaceae	0.42	0.75	1	0.67	0.0067	0.032	-4.8
Methanobacteriaceae	0.43	0.75	1	0.63	0.021	0.033	-1.6
Erysipelotrichaceae	0.44	0.75	1	0.61	0.26	0.32	-1.2
Flavobacteriaceae	0.45	0.75	1	0.59	0.025	0.042	-1.7
Tissierellaceae	0.46	0.75	1	0.55	0.022	0.034	-1.5
Micrococcaceae	0.46	0.75	1	0.57	0.093	0.13	-1.4
Mogibacteriaceae	0.47	0.75	1	0.54	0.24	0.21	1.15
Gemellaceae	0.48	0.75	1	0.5	0.057	0.081	-1.4
F16	0.49	0.75	1	0.49	0.0056	0.0095	-1.7
Unclassified.Bacteroidales	0.51	0.76	1	0.44	0.22	0.3	-1.4
Methanomassiliicoccaceae	0.54	0.78	1	0.37	0.14	0.21	-1.5
Unclassified.CW040	0.56	0.78	1	0.34	0.029	0.044	-1.5
Pseudomonadaceae	0.56	0.78	1	0.35	0.005	0.0027	1.83
Comamonadaceae	0.57	0.78	1	0.32	0.069	0.091	-1.3
Barnesiellaceae	0.58	0.78	1	0.31	0.13	0.17	-1.3
Unclassified.TM73	0.6	0.78	1	0.28	0.087	0.11	-1.3
Ruminococcaceae	0.62	0.78	1	0.26	2.47	2.63	-1.1
Clostridiaceae	0.62	0.78	1	0.25	0.46	0.52	-1.1
Burkholderiaceae	0.62	0.78	1	0.26	0.015	0.02	-1.4
Unclassified.SR1	0.65	0.81	1	0.21	0.011	0.015	-1.4
Enterococcaceae	0.67	0.82	1	0.19	0.09	0.12	-1.3
Bacteroidaceae	0.72	0.86	1	0.13	2.37	2.58	-1.1
Dethiosulfovibrionaceae	0.73	0.86	1	0.12	0.044	0.05	-1.1
Mycoplasmataceae	0.74	0.86	1	0.11	0.0044	0.0064	-1.4
Cardiobacteriaceae	0.8	0.9	1	0.064	0.021	0.018	1.16
Bifidobacteriaceae	0.8	0.9	1	0.062	0.13	0.12	1.08
Prevotellaceae	0.87	0.96	1	0.025	5.49	5.39	1.02
Lactobacillaceae	0.89	0.97	1	0.019	0.14	0.15	-1.1
Acidaminobacteraceae	0.91	0.98	1	0.014	0.0056	0.005	1.11
Campylobacteraceae	0.95	0.99	1	0.0045	0.033	0.032	1.03
Unclassified	0.97	0.99	1	0.0017	0.65	0.65	-1
Alcaligenaceae	0.98	0.99	1	0.00069	1.59	1.6	-1
Weeksellaceae	0.99	0.99	1	8.3e-05	0.0072	0.0073	-1
Enterobacteriaceae	0.99	0.99	1	0.00013	1.5	1.49	1
Unclassified.GMD14H09	NaN	NaN	NaN	NaN	0	0	NaN
