# Supplementary material for: Clinical helminth infections alter host gut and saliva microbiota
Source: PLoS Negl Trop Dis. 2022 Jun 8;16(6):e0010491. doi: 10.1371/journal.pntd.0010491 (PMC9212162; doi:10.1371/journal.pntd.0010491)
Supplement: S6 Table — Results are stratified (separate tabs) at the species, genus and phylum levels. Results include p- value based in Ov present category, False Discover Rate (FDR), adjusted p- value based on Tissue and Infection status, Paired p- value (Tukey), and mean abundance for each Tissue and Infection condition. (XLSX) [file pntd.0010491.s007.xlsx]

## Sheet: species
Taxa	P Ov.present	FDR Ov.present	P adjusted Ov.present	F Value Ov.present	Ov mean	Other mean	Fold Change
Sutterella__Unclassified.Sutterella	0.0004	0.043	0.078	15	1.59	1.1	1.45
Haemophilus_parainfluenzae	0.00044	0.043	0.086	15	0.32	0.12	2.58
Phascolarctobacterium__Unclassified.Phascolarctobacterium	0.0008	0.052	0.16	13	4.15	2.29	1.82
Odoribacter__Unclassified.Odoribacter	0.0019	0.093	0.37	11	0.54	0.27	1.97
Megamonas__Unclassified.Megamonas	0.0038	0.13	0.73	9.4	1.02	0.29	3.51
Unclassified.Ruminococcaceae__Unclassified.Ruminococcaceae	0.0043	0.13	0.82	9.1	0.6	1.23	-2.1
Succinivibrio__Unclassified.Succinivibrio	0.0048	0.13	0.91	8.9	0.52	1.58	-3.1
X02d06__Unclassified.02d06	0.0079	0.19	1	7.8	0.0072	0.13	-19
Bacteroides_plebeius	0.01	0.22	1	7.2	0.79	0.25	3.14
Collinsella_aerofaciens	0.014	0.27	1	6.6	0.29	0.54	-1.8
Clostridium_bifermentans	0.016	0.27	1	6.3	0.081	0.026	3.13
Unclassified.Streptophyta__Unclassified.Streptophyta	0.019	0.27	1	6	0.21	0.13	1.65
Ruminococcus_bromii	0.02	0.27	1	5.8	0.06	0.18	-2.9
Unclassified.Barnesiellaceae__Unclassified.Barnesiellaceae	0.021	0.27	1	5.8	0.13	0.053	2.39
Unclassified.Bacteroidales__Unclassified.Bacteroidales	0.021	0.27	1	5.7	0.22	0.62	-2.9
Oribacterium__Unclassified.Oribacterium	0.024	0.28	1	5.5	0.039	0.23	-6
Coprococcus_catus	0.025	0.28	1	5.4	0.089	0.15	-1.7
Neisseria__Unclassified.Neisseria	0.026	0.28	1	5.3	0.022	0.0027	8.05
Clostridium__Unclassified.Clostridium	0.028	0.29	1	5.2	0.083	0.033	2.52
Bacteroides_ovatus	0.03	0.29	1	5.1	0.39	0.23	1.69
Escherichia_coli	0.031	0.29	1	5	0.84	1.6	-1.9
Unclassified.Erysipelotrichaceae__Unclassified.Erysipelotrichaceae	0.034	0.3	1	4.8	0.11	0.069	1.63
Dialister__Unclassified.Dialister	0.036	0.3	1	4.7	0.41	0.67	-1.6
Cardiobacterium__Unclassified.Cardiobacterium	0.039	0.3	1	4.5	0.017	0.0012	14.44
Treponema_socranskii	0.041	0.3	1	4.4	0.0089	0	Inf
Veillonella_dispar	0.042	0.3	1	4.4	0.54	0.28	1.96
Lactobacillus_zeae	0.042	0.3	1	4.4	0.019	0	Inf
Bacteroides_fragilis	0.048	0.33	1	4.2	0.16	0.73	-4.6
Dorea__Unclassified.Dorea	0.052	0.33	1	4	0.18	0.34	-1.8
Faecalibacterium_prausnitzii	0.055	0.33	1	3.9	1.73	2.18	-1.3
Unclassified.Christensenellaceae__Unclassified.Christensenellaceae	0.056	0.33	1	3.9	0.062	0.25	-4
Lactobacillus_mucosae	0.056	0.33	1	3.9	0.028	0.0046	6.14
Bacteroides__Unclassified.Bacteroides	0.056	0.33	1	3.9	1.7	1.06	1.61
Cetobacterium_somerae	0.061	0.35	1	3.7	0.084	0.028	3.03
Unclassified.Paraprevotellaceae__Unclassified.Paraprevotellaceae	0.07	0.39	1	3.5	0.016	0.14	-8.6
Unclassified.Anaeroplasmataceae__Unclassified.Anaeroplasmataceae	0.075	0.4	1	3.3	0.011	0.053	-5
Turicibacter__Unclassified.Turicibacter	0.078	0.4	1	3.3	0.025	0.061	-2.4
Butyrivibrio_crossotus	0.078	0.4	1	3.3	0.12	0.37	-3.2
Blvii28__Unclassified.Blvii28	0.084	0.42	1	3.1	0.018	0.0012	15.41
Unclassified.BS11__Unclassified.BS11	0.087	0.43	1	3.1	0.0061	0	Inf
Oscillospira__Unclassified.Oscillospira	0.093	0.44	1	3	0.94	1.29	-1.4
Lachnobacterium__Unclassified.Lachnobacterium	0.096	0.45	1	2.9	0.067	0.26	-3.9
Treponema__Unclassified.Treponema	0.1	0.46	1	2.8	0.0089	0.3	-34
Veillonella__Unclassified.Veillonella	0.11	0.48	1	2.6	0.058	0.018	3.27
Paraprevotella__Unclassified.Paraprevotella	0.11	0.48	1	2.7	0.39	0.15	2.66
Selenomonas__Unclassified.Selenomonas	0.12	0.5	1	2.5	0.09	0.03	3
Parabacteroides__Unclassified.Parabacteroides	0.12	0.5	1	2.5	0.31	0.19	1.58
Selenomonas_noxia	0.13	0.51	1	2.4	0.033	0.012	2.8
Lactococcus__Unclassified.Lactococcus	0.13	0.51	1	2.4	0.032	0.087	-2.7
Bilophila__Unclassified.Bilophila	0.13	0.51	1	2.4	0.41	0.29	1.42
Schwartzia__Unclassified.Schwartzia	0.14	0.53	1	2.3	0.029	0.0096	3.06
Aggregatibacter_segnis	0.14	0.53	1	2.3	0.031	0.016	1.93
Mitsuokella__Unclassified.Mitsuokella	0.15	0.54	1	2.1	0.0017	0.038	-23
Lactococcus_garvieae	0.15	0.54	1	2.2	0.091	0.25	-2.7
Methanobrevibacter__Unclassified.Methanobrevibacter	0.16	0.56	1	2.1	0.021	0.12	-5.9
SMB53__Unclassified.SMB53	0.17	0.56	1	1.9	0.033	0.06	-1.8
Slackia__Unclassified.Slackia	0.17	0.56	1	2	0.038	0.079	-2.1
Bifidobacterium_adolescentis	0.17	0.56	1	2	0.046	0.15	-3.2
Unclassified.Mollicutes__Unclassified.Mollicutes	0.18	0.56	1	1.9	0	0.068	#NAME?
Unclassified.Clostridiales__Unclassified.Clostridiales	0.18	0.56	1	1.8	0.21	0.48	-2.3
Unclassified.Cerasicoccaceae__Unclassified.Cerasicoccaceae	0.18	0.56	1	1.9	0.0067	0.09	-13
Victivallis_vadensis	0.19	0.56	1	1.8	0.04	0.083	-2.1
Unclassified.YS2__Unclassified.YS2	0.19	0.56	1	1.8	0.063	0.18	-2.9
Unclassified.Leptotrichiaceae__Unclassified.Leptotrichiaceae	0.19	0.56	1	1.7	0.0061	0.0012	5.3
Roseburia__Unclassified.Roseburia	0.19	0.56	1	1.8	0.7	0.55	1.28
Atopobium_rimae	0.19	0.56	1	1.8	0.018	0.0038	4.62
Unclassified.R445B__Unclassified.R445B	0.2	0.58	1	1.7	0.048	0.0012	41.41
Clostridium_citroniae	0.2	0.58	1	1.7	0.049	0.11	-2.3
Unclassified.Elusimicrobiaceae__Unclassified.Elusimicrobiaceae	0.21	0.59	1	1.6	0.032	0.15	-4.8
Butyrivibrio__Unclassified.Butyrivibrio	0.21	0.59	1	1.6	0.0089	0.066	-7.4
Roseburia_faecis	0.22	0.59	1	1.5	1.08	0.83	1.3
Clostridium_symbiosum	0.22	0.59	1	1.5	0.021	0.06	-2.8
Unclassified.Clostridiaceae__Unclassified.Clostridiaceae	0.23	0.59	1	1.5	0.12	0.19	-1.6
Unclassified.BD15__Unclassified.BD15	0.23	0.59	1	1.5	0.0022	0	Inf
Shuttleworthia_satelles	0.23	0.59	1	1.5	0.01	0.0023	4.33
Johnsonella_ignava	0.23	0.59	1	1.5	0.0022	0	Inf
Actinomyces__Unclassified.Actinomyces	0.23	0.59	1	1.5	0.094	0.15	-1.6
Providencia__Unclassified.Providencia	0.25	0.62	1	1.4	0.044	0.12	-2.7
Corynebacterium_durum	0.25	0.62	1	1.4	0.0033	0.0085	-2.5
Subdoligranulum_variabile	0.26	0.62	1	1.3	0.096	0.12	-1.3
Clostridium_perfringens	0.26	0.62	1	1.3	0.19	0.11	1.72
CF231__Unclassified.CF231	0.26	0.62	1	1.3	0.36	0.21	1.69
Ruminococcus_callidus	0.27	0.62	1	1.2	0.32	0.21	1.48
Eikenella__Unclassified.Eikenella	0.27	0.62	1	1.2	0.021	0.01	2.03
Coprococcus_eutactus	0.27	0.62	1	1.2	0.33	0.44	-1.3
Bacteroides_uniformis	0.27	0.62	1	1.2	0.56	0.36	1.54
Unclassified.Victivallaceae__Unclassified.Victivallaceae	0.28	0.62	1	1.2	0.2	0.31	-1.6
Lactobacillus_ruminis	0.28	0.62	1	1.2	0.06	0.16	-2.7
Pediococcus__Unclassified.Pediococcus	0.29	0.63	1	1.2	0.059	0.015	4.07
Enterococcus__Unclassified.Enterococcus	0.29	0.63	1	1.2	0.09	0.2	-2.2
Unclassified.Actinomycetaceae__Unclassified.Actinomycetaceae	0.3	0.65	1	1.1	0.0039	0.0012	3.37
Acinetobacter_guillouiae	0.31	0.65	1	1.1	0	0.0088	#NAME?
Prevotella_nanceiensis	0.32	0.65	1	1	0.0017	0.0065	-3.9
Prevotella_copri	0.32	0.65	1	1	4.69	4.15	1.13
Bacteroides_acidifaciens	0.32	0.65	1	1	0.0083	0.0035	2.41
Arcobacter_cryaerophilus	0.32	0.65	1	1	0.0083	0.065	-7.8
Haemophilus__Unclassified.Haemophilus	0.34	0.68	1	0.92	0.01	0.0046	2.17
Capnocytophaga__Unclassified.Capnocytophaga	0.34	0.68	1	0.93	0.015	0.0069	2.17
Comamonas__Unclassified.Comamonas	0.35	0.69	1	0.89	0.069	0.18	-2.6
Neisseria_subflava	0.36	0.71	1	0.85	0.041	0.075	-1.8
Mycoplasma__Unclassified.Mycoplasma	0.37	0.71	1	0.82	0.0044	0.0015	2.89
Mogibacterium__Unclassified.Mogibacterium	0.37	0.71	1	0.82	0.017	0.01	1.67
Catenibacterium__Unclassified.Catenibacterium	0.38	0.72	1	0.78	0.18	0.23	-1.3
Unclassified.TM73__Unclassified.TM73	0.39	0.72	1	0.77	0.087	0.056	1.54
Unclassified.S247__Unclassified.S247	0.39	0.72	1	0.74	0.88	0.75	1.17
Lactobacillus__Unclassified.Lactobacillus	0.39	0.72	1	0.75	0.0083	0.0042	1.97
Unclassified.GMD14H09__Unclassified.GMD14H09	0.4	0.72	1	0.71	0	0.062	#NAME?
Megasphaera__Unclassified.Megasphaera	0.4	0.72	1	0.73	0.53	0.34	1.55
Unclassified.Weeksellaceae__Unclassified.Weeksellaceae	0.41	0.72	1	0.68	0.0072	0.0031	2.35
Unclassified.p253418B5__Unclassified.p253418B5	0.41	0.72	1	0.69	0	0.043	#NAME?
Rummeliibacillus__Unclassified.Rummeliibacillus	0.41	0.72	1	0.69	0	0.043	#NAME?
Parabacteroides_distasonis	0.42	0.73	1	0.68	0.28	0.23	1.23
Dehalobacterium__Unclassified.Dehalobacterium	0.42	0.73	1	0.65	0.086	0.11	-1.3
Unclassified.Synergistaceae__Unclassified.Synergistaceae	0.43	0.74	1	0.64	0.0022	0.035	-16
Paludibacter__Unclassified.Paludibacter	0.44	0.74	1	0.61	0.005	0.0023	2.17
Enterobacter__Unclassified.Enterobacter	0.44	0.74	1	0.62	0.0017	0.034	-20
Unclassified.SR1__Unclassified.SR1	0.45	0.75	1	0.57	0.011	0.0058	1.83
Ruminococcus_torques	0.45	0.75	1	0.58	0.097	0.064	1.52
Prevotella_tannerae	0.46	0.75	1	0.55	0.011	0.0054	1.96
Filifactor__Unclassified.Filifactor	0.47	0.75	1	0.54	0.014	0.0077	1.88
Capnocytophaga_ochracea	0.47	0.75	1	0.54	0.019	0.01	1.89
Campylobacter__Unclassified.Campylobacter	0.47	0.75	1	0.54	0.015	0.01	1.44
Blautia_obeum	0.47	0.75	1	0.54	0.16	0.14	1.19
Treponema_amylovorum	0.48	0.75	1	0.51	0.0028	0.0058	-2.1
Anaerovibrio__Unclassified.Anaerovibrio	0.48	0.75	1	0.51	0.39	0.27	1.45
Corynebacterium__Unclassified.Corynebacterium	0.49	0.76	1	0.49	0.014	0.0077	1.81
Granulicatella__Unclassified.Granulicatella	0.5	0.77	1	0.46	0.053	0.072	-1.3
Aggregatibacter__Unclassified.Aggregatibacter	0.51	0.78	1	0.45	0.16	0.21	-1.3
Unclassified.Coriobacteriaceae__Unclassified.Coriobacteriaceae	0.52	0.79	1	0.42	0.21	0.25	-1.2
Veillonella_parvula	0.53	0.8	1	0.4	0.61	0.51	1.2
Lachnoanaerobaculum_orale	0.54	0.81	1	0.39	0.0039	0.0073	-1.9
Unclassified.Acidaminobacteraceae__Unclassified.Acidaminobacteraceae	0.56	0.83	1	0.35	0.0056	0.0031	1.81
Prevotella_nigrescens	0.57	0.83	1	0.33	0.0083	0.0046	1.81
Anaerostipes__Unclassified.Anaerostipes	0.57	0.83	1	0.33	0.39	0.33	1.19
Ruminobacter__Unclassified.Ruminobacter	0.58	0.84	1	0.3	0.29	0.5	-1.7
Unclassified.Mogibacteriaceae__Unclassified.Mogibacteriaceae	0.59	0.84	1	0.29	0.15	0.17	-1.1
Blautia__Unclassified.Blautia	0.59	0.84	1	0.29	0.43	0.48	-1.1
TG5__Unclassified.TG5	0.6	0.84	1	0.28	0.044	0.035	1.24
Alistipes_indistinctus	0.6	0.84	1	0.27	0.02	0.033	-1.7
Unclassified.Rs045__Unclassified.Rs045	0.61	0.84	1	0.26	0.017	0.011	1.49
Unclassified	0.61	0.84	1	0.26	3.18	3.31	-1
Tannerella__Unclassified.Tannerella	0.61	0.84	1	0.27	0.013	0.0085	1.51
Streptococcus_anginosus	0.62	0.85	1	0.25	0.054	0.068	-1.3
Prevotella_stercorea	0.64	0.87	1	0.22	2.3	2.49	-1.1
Coprococcus__Unclassified.Coprococcus	0.65	0.87	1	0.22	0.45	0.48	-1.1
Anaerovorax__Unclassified.Anaerovorax	0.65	0.87	1	0.21	0.0022	0.0012	1.93
Ruminococcus_gnavus	0.66	0.87	1	0.2	0.67	0.72	-1.1
Clostridium_sordellii	0.66	0.87	1	0.19	0.051	0.039	1.3
Bacteroides_coprophilus	0.69	0.9	1	0.16	0.15	0.11	1.4
Unclassified.Rikenellaceae__Unclassified.Rikenellaceae	0.7	0.9	1	0.15	0.3	0.26	1.14
Eubacterium_biforme	0.7	0.9	1	0.15	0.054	0.062	-1.1
vadinCA11__Unclassified.vadinCA11	0.71	0.9	1	0.14	0.14	0.19	-1.4
Streptococcus_infantis	0.71	0.9	1	0.14	0.15	0.18	-1.2
Blautia_producta	0.71	0.9	1	0.14	0.079	0.091	-1.1
Lactobacillus_plantarum	0.72	0.9	1	0.13	0.011	0.018	-1.6
Desulfovibrio_D168	0.72	0.9	1	0.13	0.041	0.057	-1.4
Unclassified.Gemellaceae__Unclassified.Gemellaceae	0.74	0.91	1	0.11	0.057	0.048	1.19
Unclassified.CW040__Unclassified.CW040	0.74	0.91	1	0.11	0.029	0.022	1.34
Unclassified.Desulfovibrionaceae__Unclassified.Desulfovibrionaceae	0.75	0.91	1	0.1	0.13	0.12	1.09
Peptostreptococcus__Unclassified.Peptostreptococcus	0.75	0.91	1	0.1	0.017	0.021	-1.2
Unclassified.Tissierellaceae__Unclassified.Tissierellaceae	0.76	0.91	1	0.095	0.0056	0.0042	1.31
Unclassified.Peptostreptococcaceae__Unclassified.Peptostreptococcaceae	0.76	0.91	1	0.095	0.23	0.21	1.07
Rothia_dentocariosa	0.76	0.91	1	0.095	0.018	0.015	1.25
Leptotrichia__Unclassified.Leptotrichia	0.76	0.91	1	0.092	0.048	0.039	1.22
Peptococcus__Unclassified.Peptococcus	0.77	0.91	1	0.089	0.005	0.0038	1.3
Dorea_formicigenerans	0.78	0.92	1	0.08	0.31	0.29	1.06
Bacteroides_eggerthii	0.78	0.92	1	0.081	0.17	0.2	-1.2
Moryella__Unclassified.Moryella	0.79	0.92	1	0.069	0.014	0.017	-1.2
Acidaminococcus__Unclassified.Acidaminococcus	0.81	0.94	1	0.057	0.25	0.29	-1.1
Streptococcus__Unclassified.Streptococcus	0.82	0.94	1	0.05	0.31	0.33	-1.1
Parvimonas__Unclassified.Parvimonas	0.82	0.94	1	0.05	0.021	0.018	1.17
Bulleidia_moorei	0.83	0.94	1	0.045	0.005	0.0062	-1.2
Bifidobacterium__Unclassified.Bifidobacterium	0.83	0.94	1	0.047	0.1	0.092	1.09
Prevotella_intermedia	0.86	0.97	1	0.033	0.0072	0.0088	-1.2
Fusobacterium__Unclassified.Fusobacterium	0.88	0.99	1	0.023	0.043	0.04	1.09
Bacteroides_caccae	0.89	0.99	1	0.02	0.2	0.18	1.08
Prevotella__Unclassified.Prevotella	0.9	1	1	0.016	2.03	2.07	-1
Clostridium_hiranonis	0.91	1	1	0.012	0.076	0.07	1.08
Lautropia__Unclassified.Lautropia	0.92	1	1	0.0093	0.015	0.014	1.05
Unclassified.Lachnospiraceae__Unclassified.Lachnospiraceae	0.93	1	1	0.0084	0.57	0.56	1.02
Prevotella_pallens	0.93	1	1	0.0073	0.018	0.017	1.07
Clostridium_celatum	0.93	1	1	0.0072	0.26	0.27	-1
Porphyromonas_endodontalis	0.94	1	1	0.0067	0.022	0.02	1.06
Atopobium__Unclassified.Atopobium	0.96	1	1	0.002	0.021	0.02	1.03
Abiotrophia__Unclassified.Abiotrophia	0.96	1	1	0.003	0.0044	0.0042	1.05
Unclassified.F16__Unclassified.F16	0.97	1	1	0.0014	0.0056	0.0054	1.03
Ruminococcus__Unclassified.Ruminococcus	0.97	1	1	0.0015	0.55	0.56	-1
Rothia_aeria	0.97	1	1	0.0013	0.0072	0.0069	1.04
Porphyromonas__Unclassified.Porphyromonas	0.97	1	1	0.0016	0.034	0.035	-1
Prevotella_melaninogenica	0.99	1	1	9.2e-05	0.064	0.063	1.01
Lachnospira__Unclassified.Lachnospira	0.99	1	1	0.00019	0.52	0.52	-1
Butyricimonas__Unclassified.Butyricimonas	0.99	1	1	0.00024	0.41	0.42	-1
Synergistes__Unclassified.Synergistes	1	1	1	5e-06	0.087	0.087	-1
Rothia_mucilaginosa	1	1	1	3.3e-05	0.088	0.088	1
Desulfovibrio__Unclassified.Desulfovibrio	1	1	1	2.8e-05	0.44	0.44	-1
Catonella__Unclassified.Catonella	1	1	1	0	0.005	0.005	1

## Sheet: genus
Taxa	P Ov.present	FDR Ov.present	P adjusted Ov.present	F Value Ov.present	Ov mean	Other mean	Fold Change
Haemophilus	0.00034	0.028	0.048	15	0.32	0.12	2.56
Sutterella	0.0004	0.028	0.056	15	1.59	1.1	1.45
Phascolarctobacterium	0.0008	0.037	0.11	13	4.15	2.29	1.82
Odoribacter	0.0019	0.066	0.26	11	0.54	0.27	1.97
Megamonas	0.0038	0.096	0.52	9.4	1.02	0.29	3.51
Unclassified.Ruminococcaceae	0.0043	0.096	0.58	9.1	0.6	1.23	-2.1
Succinivibrio	0.0048	0.096	0.64	8.9	0.52	1.58	-3.1
X02d06	0.0079	0.14	1	7.8	0.0072	0.13	-19
Collinsella	0.014	0.22	1	6.6	0.29	0.54	-1.8
Unclassified.Streptophyta	0.019	0.24	1	6	0.21	0.13	1.65
Unclassified.Barnesiellaceae	0.021	0.24	1	5.8	0.13	0.053	2.39
Unclassified.Bacteroidales	0.021	0.24	1	5.7	0.22	0.62	-2.9
Oribacterium	0.024	0.26	1	5.5	0.039	0.23	-6
Cardiobacterium	0.027	0.27	1	5.2	0.021	0.0023	9.15
Escherichia	0.031	0.29	1	5	0.84	1.6	-1.9
Unclassified.Erysipelotrichaceae	0.034	0.3	1	4.8	0.11	0.069	1.63
Dialister	0.036	0.3	1	4.7	0.41	0.67	-1.6
Butyrivibrio	0.045	0.35	1	4.3	0.12	0.42	-3.4
Faecalibacterium	0.055	0.39	1	3.9	1.73	2.18	-1.3
Unclassified.Christensenellaceae	0.056	0.39	1	3.9	0.062	0.25	-4
Lactococcus	0.059	0.39	1	3.8	0.1	0.31	-2.9
Cetobacterium	0.061	0.39	1	3.7	0.084	0.028	3.03
Unclassified.Paraprevotellaceae	0.07	0.43	1	3.5	0.016	0.14	-8.6
Unclassified.Anaeroplasmataceae	0.075	0.44	1	3.3	0.011	0.053	-5
Turicibacter	0.078	0.44	1	3.3	0.025	0.061	-2.4
Blvii28	0.084	0.45	1	3.1	0.018	0.0012	15.41
Unclassified.BS11	0.087	0.45	1	3.1	0.0061	0	Inf
Oscillospira	0.093	0.46	1	3	0.94	1.29	-1.4
Lachnobacterium	0.096	0.46	1	2.9	0.067	0.26	-3.9
Treponema	0.1	0.47	1	2.8	0.018	0.31	-17
Paraprevotella	0.11	0.5	1	2.7	0.39	0.15	2.66
Selenomonas	0.12	0.52	1	2.6	0.1	0.038	2.72
Bilophila	0.13	0.55	1	2.4	0.41	0.29	1.42
Schwartzia	0.14	0.58	1	2.3	0.029	0.0096	3.06
Methanobrevibacter	0.16	0.6	1	2.1	0.021	0.12	-5.9
SMB53	0.17	0.6	1	1.9	0.033	0.06	-1.8
Slackia	0.17	0.6	1	2	0.038	0.079	-2.1
Unclassified.Mollicutes	0.18	0.6	1	1.9	0	0.068	#NAME?
Unclassified.Clostridiales	0.18	0.6	1	1.8	0.21	0.48	-2.3
Unclassified.Cerasicoccaceae	0.18	0.6	1	1.9	0.0067	0.09	-13
Victivallis	0.19	0.6	1	1.8	0.04	0.083	-2.1
Unclassified.YS2	0.19	0.6	1	1.8	0.063	0.18	-2.9
Unclassified.Leptotrichiaceae	0.19	0.6	1	1.7	0.0061	0.0012	5.3
Coprococcus	0.19	0.6	1	1.8	0.61	0.73	-1.2
Unclassified.R445B	0.2	0.61	1	1.7	0.048	0.0012	41.41
Unclassified.Elusimicrobiaceae	0.21	0.61	1	1.6	0.032	0.15	-4.8
Veillonella	0.22	0.61	1	1.5	0.85	0.6	1.4
Unclassified.Clostridiaceae	0.23	0.61	1	1.5	0.12	0.19	-1.6
Unclassified.BD15	0.23	0.61	1	1.5	0.0022	0	Inf
Shuttleworthia	0.23	0.61	1	1.5	0.01	0.0023	4.33
Johnsonella	0.23	0.61	1	1.5	0.0022	0	Inf
Actinomyces	0.23	0.61	1	1.5	0.094	0.15	-1.6
Providencia	0.25	0.61	1	1.4	0.044	0.12	-2.7
Parabacteroides	0.25	0.61	1	1.4	0.45	0.34	1.32
Dorea	0.25	0.61	1	1.4	0.37	0.48	-1.3
Campylobacter	0.25	0.61	1	1.4	0.026	0.014	1.85
Acinetobacter	0.25	0.61	1	1.4	0.0072	0.085	-12
Subdoligranulum	0.26	0.62	1	1.3	0.096	0.12	-1.3
CF231	0.26	0.62	1	1.3	0.36	0.21	1.69
Eikenella	0.27	0.63	1	1.2	0.021	0.01	2.03
Unclassified.Victivallaceae	0.28	0.63	1	1.2	0.2	0.31	-1.6
Pediococcus	0.29	0.63	1	1.2	0.059	0.015	4.07
Enterococcus	0.29	0.63	1	1.2	0.09	0.2	-2.2
Bacteroides	0.29	0.63	1	1.2	2.37	1.83	1.3
Unclassified.Actinomycetaceae	0.3	0.64	1	1.1	0.0039	0.0012	3.37
Oxalobacter	0.3	0.64	1	1.1	0.042	0.07	-1.6
Arcobacter	0.32	0.67	1	1	0.0083	0.065	-7.8
Actinobacillus	0.33	0.68	1	0.97	0.0072	0.044	-6.1
Lactobacillus	0.34	0.69	1	0.92	0.089	0.18	-2
Comamonas	0.35	0.7	1	0.89	0.069	0.18	-2.6
Mycoplasma	0.37	0.71	1	0.82	0.0044	0.0015	2.89
Mogibacterium	0.37	0.71	1	0.82	0.017	0.01	1.67
Catenibacterium	0.38	0.71	1	0.78	0.18	0.23	-1.3
Unclassified.TM73	0.39	0.71	1	0.77	0.087	0.056	1.54
Unclassified.S247	0.39	0.71	1	0.74	0.88	0.75	1.17
Unclassified.GMD14H09	0.4	0.71	1	0.71	0	0.062	#NAME?
Megasphaera	0.4	0.71	1	0.73	0.53	0.34	1.55
Unclassified.Weeksellaceae	0.41	0.71	1	0.68	0.0072	0.0031	2.35
Unclassified.p253418B5	0.41	0.71	1	0.69	0	0.043	#NAME?
Rummeliibacillus	0.41	0.71	1	0.69	0	0.043	#NAME?
Bifidobacterium	0.41	0.71	1	0.7	0.13	0.19	-1.5
Dehalobacterium	0.42	0.72	1	0.65	0.086	0.11	-1.3
Unclassified.Synergistaceae	0.43	0.72	1	0.64	0.0022	0.035	-16
Paludibacter	0.44	0.72	1	0.61	0.005	0.0023	2.17
Enterobacter	0.44	0.72	1	0.62	0.0017	0.034	-20
Unclassified.SR1	0.45	0.72	1	0.57	0.011	0.0058	1.83
Capnocytophaga	0.45	0.72	1	0.58	0.025	0.014	1.81
Filifactor	0.47	0.75	1	0.54	0.014	0.0077	1.88
Anaerovibrio	0.48	0.76	1	0.51	0.39	0.27	1.45
Granulicatella	0.5	0.78	1	0.46	0.053	0.072	-1.3
Neisseria	0.51	0.78	1	0.45	0.051	0.076	-1.5
Unclassified.Coriobacteriaceae	0.52	0.78	1	0.42	0.21	0.25	-1.2
Roseburia	0.52	0.78	1	0.41	2.01	1.85	1.08
Mitsuokella	0.53	0.79	1	0.4	0.099	0.076	1.31
Lachnoanaerobaculum	0.54	0.8	1	0.39	0.0039	0.0073	-1.9
Unclassified	0.55	0.8	1	0.36	2.5	2.64	-1.1
Unclassified.Acidaminobacteraceae	0.56	0.81	1	0.35	0.0056	0.0031	1.81
Anaerostipes	0.57	0.81	1	0.33	0.39	0.33	1.19
Ruminobacter	0.58	0.81	1	0.3	0.29	0.5	-1.7
Unclassified.Mogibacteriaceae	0.59	0.81	1	0.29	0.15	0.17	-1.1
Aggregatibacter	0.59	0.81	1	0.3	0.17	0.21	-1.2
TG5	0.6	0.81	1	0.28	0.044	0.035	1.24
Prevotella	0.6	0.81	1	0.28	5.78	5.46	1.06
Alistipes	0.6	0.81	1	0.27	0.02	0.033	-1.7
Unclassified.Rs045	0.61	0.81	1	0.26	0.017	0.011	1.49
Tannerella	0.61	0.81	1	0.27	0.013	0.0085	1.51
Atopobium	0.62	0.81	1	0.25	0.029	0.021	1.39
Anaerovorax	0.65	0.84	1	0.21	0.0022	0.0012	1.93
Streptococcus	0.67	0.85	1	0.18	0.42	0.47	-1.1
Corynebacterium	0.67	0.85	1	0.18	0.017	0.013	1.32
Clostridium	0.67	0.85	1	0.19	0.45	0.5	-1.1
Unclassified.Rikenellaceae	0.7	0.86	1	0.15	0.3	0.26	1.14
Eubacterium	0.7	0.86	1	0.15	0.054	0.062	-1.1
vadinCA11	0.71	0.86	1	0.14	0.14	0.19	-1.4
Blautia	0.71	0.86	1	0.14	0.48	0.52	-1.1
Unclassified.Gemellaceae	0.74	0.87	1	0.11	0.057	0.048	1.19
Unclassified.CW040	0.74	0.87	1	0.11	0.029	0.022	1.34
Unclassified.Desulfovibrionaceae	0.75	0.87	1	0.1	0.13	0.12	1.09
Peptostreptococcus	0.75	0.87	1	0.1	0.017	0.021	-1.2
Unclassified.Tissierellaceae	0.76	0.87	1	0.095	0.0056	0.0042	1.31
Unclassified.Peptostreptococcaceae	0.76	0.87	1	0.095	0.23	0.21	1.07
Leptotrichia	0.76	0.87	1	0.092	0.048	0.039	1.22
Peptococcus	0.77	0.88	1	0.089	0.005	0.0038	1.3
Moryella	0.79	0.89	1	0.069	0.014	0.017	-1.2
Acidaminococcus	0.81	0.91	1	0.057	0.25	0.29	-1.1
Parvimonas	0.82	0.91	1	0.05	0.021	0.018	1.17
Bulleidia	0.83	0.91	1	0.045	0.005	0.0062	-1.2
Fusobacterium	0.88	0.96	1	0.023	0.043	0.04	1.09
Desulfovibrio	0.91	0.98	1	0.012	0.46	0.48	-1
Ruminococcus	0.92	0.98	1	0.0093	1.15	1.16	-1
Lautropia	0.92	0.98	1	0.0093	0.015	0.014	1.05
Unclassified.Lachnospiraceae	0.93	0.99	1	0.0084	0.57	0.56	1.02
Abiotrophia	0.96	1	1	0.003	0.0044	0.0042	1.05
Unclassified.F16	0.97	1	1	0.0014	0.0056	0.0054	1.03
Rothia	0.99	1	1	0.00019	0.093	0.093	1.01
Porphyromonas	0.99	1	1	0.00011	0.042	0.042	1.01
Lachnospira	0.99	1	1	0.00019	0.52	0.52	-1
Butyricimonas	0.99	1	1	0.00024	0.41	0.42	-1
Synergistes	1	1	1	5e-06	0.087	0.087	-1
Catonella	1	1	1	0	0.005	0.005	1

## Sheet: phylum
Taxa	P Ov.present	FDR Ov.present	P adjusted Ov.present	F Value Ov.present	Ov mean	Other mean	Fold Change
Proteobacteria	0.0045	0.06	0.076	9	2.77	3.75	-1.4
Unclassified	0.0071	0.06	0.11	8	0.11	0.32	-2.9
Fusobacteria	0.018	0.098	0.27	6	0.73	0.36	2.04
Actinobacteria	0.023	0.098	0.32	5.6	0.46	0.74	-1.6
Tenericutes	0.066	0.22	0.86	3.6	0.015	0.11	-7.5
Spirochaetes	0.1	0.28	1	2.8	0.018	0.31	-17
Verrucomicrobia	0.18	0.39	1	1.9	0.0067	0.09	-13
Firmicutes	0.19	0.39	1	1.8	6.45	6.05	1.07
Elusimicrobia	0.21	0.39	1	1.6	0.032	0.15	-4.8
GN02	0.23	0.39	1	1.5	0.0022	0	Inf
Bacteroidetes	0.29	0.45	1	1.2	6.87	6.46	1.06
Lentisphaerae	0.35	0.5	1	0.9	0.25	0.35	-1.4
Euryarchaeota	0.42	0.55	1	0.66	0.15	0.28	-1.8
SR1	0.45	0.55	1	0.57	0.011	0.0058	1.83
TM7	0.52	0.59	1	0.43	0.096	0.068	1.4
Synergistetes	0.56	0.6	1	0.35	0.11	0.14	-1.3
Cyanobacteria	0.74	0.74	1	0.12	0.25	0.28	-1.1
